# Supplementary material for: The use of a functional test battery as a non-invasive method of fatigue assessment
Source: PLoS One. 2019 Feb 28;14(2):e0212870. doi: 10.1371/journal.pone.0212870 (PMC6394954; doi:10.1371/journal.pone.0212870)
Supplement: S1 File — Combined results of all fatigue test battery tests. (XLSX) [file pone.0212870.s001.xlsx]

## Sheet: Supplementary Material Info
Article Name	The use of a functional test battery as a non-invasive method of fatigue assessment
Journal Name	PLOS ONE
Author Names	Steven Hughes, Dale W Chapman, Guy G Haff, Sophia Nimphius
Corresponding Author	Steven Hughes
	Physiology Discipline, Australian Institute of Sport
	Centre for Exercise and Sports Science Research, School of Medical and Health Sciences, Edith Cowan University
Address	Physiology Department
	Australian Institute of Sport
	PO Box 176 Leverrier Street, Belconnen
	Canberra, Australia Capital Territory, 2616
	Australia
	Tel: (61) 4 10 726 872
	Email: shug5877@uni.sydney.edu.au

## Sheet: Bodyweight
		Bodyweight (Newtons)	Bodyweight (Newtons)	Bodyweight (Newtons)	Bodyweight (Newtons)	Bodyweight (Newtons)			Bodyweight (Newtons)	Bodyweight (Newtons)	Bodyweight (Newtons)	Bodyweight (Newtons)	Bodyweight (Newtons)
		Control	Control	Control	Control	Control			Fatigue	Fatigue	Fatigue	Fatigue	Fatigue
		Baseline	15 min	1 h	24 h	48 h			Baseline	15 min	1 h	24 h	48 h
1	Control	605	604	603	602	598		Fatigue	606	607	606	597	593
2	Control	784	782	782	790	785		Fatigue	789	789	785	789	789
3	Control	947	942	942	953	942		Fatigue	944	944	942	936	942
4	Control	1039	1043	1042	1046	1053		Fatigue	1046	1048	1050	1046	1066
5	Control	591	593	593	583	583		Fatigue	581	587	587	582	584
6	Control	864	862	861	864	866		Fatigue	867	866	869	864	865
7	Control	758	761	760	753	747		Fatigue	752	752	750	752	757
8	Control	791	794	794	786	784		Fatigue	780	783	785	783	790
9	Control	689	685	689	685	686		Fatigue	690	688	687	703	694
10	Control	779	780	780	783	785		Fatigue	791	786	787	787	782
11	Control	539	538	539	538	544		Fatigue	537	536	536	541	540
12	Control	719	723	720	713	711		Fatigue	709	707	708	708	712
13	Control	860	862	860	859	860		Fatigue	860	866	865	867	864
14	Control	967	967	970	962	968		Fatigue	976	982	983	974	974
15	Control	758	756	756	759	762		Fatigue	761	761	762	762	751
16	Control	771	773	769	773	777		Fatigue	777	775	775	789	782
17	Control	795	796	797	797	795		Fatigue	800	804	804	801	795
18	Control	937	936	939	938	931		Fatigue	941	940	944	939	937
19	Control	586	591	592	593	586		Fatigue	586	590	591	588	586
20	Control	691	691	688	689	689		Fatigue	688	688	687	686	685
21	Control	624	630	633	629	633		Fatigue	631	634	635	634	630
22	Control	762	761	760	758	761		Fatigue	769	768	768	771	763
23	Control	790	791	791	785	787		Fatigue	802	802	801	798	787
24	Control	907	907	908	911	909		Fatigue	923	920	915	906	906
25	Control	805	801	800	804	808		Fatigue	805	805	800	798	790
26	Control	609	604	604	606	604		Fatigue	613	613	608	606	603
27	Control	961	965	962	959	965		Fatigue	971	981	979	968	977
29	Control	712	711	710	711	713		Fatigue	717	717	717	712	713
30	Control	672	671	671	675	675		Fatigue	672	672	671	673	671
31	Control	665	666	667	665	665		Fatigue	662	665	666	665	662
32	Control	721	724	722	720	716		Fatigue	718	722	722	720	725

## Sheet: NFQ
		NFQ (Total Score)	NFQ (Total Score)	NFQ (Total Score)	NFQ (Total Score)	NFQ (Total Score)			NFQ (Total Score)	NFQ (Total Score)	NFQ (Total Score)	NFQ (Total Score)	NFQ (Total Score)
		Control	Control	Control	Control	Control			Fatigue	Fatigue	Fatigue	Fatigue	Fatigue
		Baseline	15 min	1 h	24 h	48 h			Baseline	15 min	1 h	24 h	48 h
1	Control	2	3	2	0	2		Fatigue	3	17	17	19	12
2	Control	1	1	1	2	3		Fatigue	0	4	3	4	5
3	Control	5	1	2	1	1		Fatigue	3	4	6	3	2
4	Control	0	0	0	0	0		Fatigue	0	9	3	1	0
5	Control	0	0	1	0	0		Fatigue	1	5	2	1	1
6	Control	2	1	0	0	0		Fatigue	1	2	1	0	0
7	Control	0	0	0	0	0		Fatigue	0	8	7	0	0
8	Control	4	4	4	3	4		Fatigue	3	9	4	6	4
9	Control	0	2	2	0	0		Fatigue	0	2	2	0	0
10	Control	0	1	3	0	0		Fatigue	0	10	7	4
11	Control	0	0	0	0	0		Fatigue	0	9	3	0	0
12	Control	4	5	7	5	7		Fatigue	2	10	13	5	2
13	Control	0	2	2	4	4		Fatigue	0	2	1	1	0
14	Control	0	1	3	2	2		Fatigue	1	17	12	10	2
15	Control	0	0	0	0	0		Fatigue	4	5	5	4	4
16	Control	0	1	4	1	0		Fatigue	4	10	6	3	2
17	Control	1	2	8	10	7		Fatigue	1	10	11	6	2
18	Control	0	0	0	1	1		Fatigue	0	5	3	4	2
19	Control	0	0	0	0	0		Fatigue	0	1	2	0	0
20	Control	7	4	4	8	7		Fatigue	1	9	5	4	6
21	Control	0	5	8	4	4		Fatigue	2	6	12	0	0
22	Control	4	4	4	4	4		Fatigue	2	12	12	12	5
23	Control	0	0	0	0	0		Fatigue	0	8	1	3	1
24	Control	5	1	1	2	2		Fatigue	0	2	1	0	1
25	Control	3	4	6	4	2		Fatigue	2	11	11	10	8
26	Control	7	7	6	3	3		Fatigue	3	1	1	1	3
27	Control	3	4	5	4	4		Fatigue	2	7	11	6	5
29	Control	0	0	0	0	0		Fatigue	0	12	8	2	0
30	Control	0	0	0	1	1		Fatigue	0	8	7	11	2
31	Control	2	4	5	6	5		Fatigue	0	6	4	2	2
32	Control	0	0	0	0	1		Fatigue	1	1	1	2	1

## Sheet: Stroop
		Stroop (s)	Stroop (s)	Stroop (s)	Stroop (s)	Stroop (s)			Stroop (s)	Stroop (s)	Stroop (s)	Stroop (s)	Stroop (s)
		Control	Control	Control	Control	Control			Fatigue	Fatigue	Fatigue	Fatigue	Fatigue
		Baseline	15 min	1 h	24 h	48 h			Baseline	15 min	1 h	24 h	48 h
1	Control	38.285	34.33	31.585	36.765	33.375		Fatigue	33.75	34.37	38.41	30.45	34.055
2	Control	29.925	30.49	31.15	28.29	30.16		Fatigue	33.12	30.375	29.7	28.26	28.12
3	Control	30.74	27.91	29.745	28.125	27.87		Fatigue	30.98	26.645	29.085	26.225	28.98
4	Control	29.925	30.325	31.625	29.455	29.755		Fatigue	34.555	32.005	32.295	30.62	31.29
5	Control	29.43	29.675	30.455	29.52	29.26		Fatigue	32.72	31.8	30.54	32.01	29.97
6	Control	27.34	28.01	27.805	26.69	27.225		Fatigue	28.485	32.58	28.555	28.195	27.315
7	Control	29.795	29.93	28.255	28.53	27.045		Fatigue	29.445	27.805	27.42	27.97	28.52
8	Control	38.365	42.025	40.15	36.655	37.84		Fatigue	42.94	39.865	40.57	39.45	36.74
9	Control	31.75	29.38	29.16	29.8	31.11		Fatigue	26.255	26.78	27.175	26.005	25.995
10	Control	34.91	34.28	33.99	32.775	32.86		Fatigue	32.29	31.97	32.885	31.24	29.405
11	Control	33.5	33.52	33.05	31.655	31.025		Fatigue	35.22	31.745	32.59	30.205	34.53
12	Control	35.62	31.55	28.35	30.42	29.89		Fatigue	36.71	32.08	33.51	34.52	34.56
13	Control	29.135	28.765	27.84	28.21	26.99		Fatigue	29.185	27.33	27.805	27.42	26.11
14	Control	29.365	28.635	27.715	26.905	28.67		Fatigue	29.35	30.86	29.22	27.05	30.195
15	Control	32.01	30.93	28.295	30.26	30.345		Fatigue	30.245	28.965	28.635	28.725	30.085
16	Control	30.53	31.02	30.31	30.315	27.38		Fatigue	30.71	27.14	27.08	27.67	28.875
17	Control	31.305	31.045	31.15	30.165	32.605		Fatigue	29.355	27.775	31.27	28.64	29.115
18	Control	40.16	33.875	32.245	33.21	31.76		Fatigue	33.69	33.185	34.775	34.66	34.965
19	Control	36.795	33.115	33.375	33.775	32.125		Fatigue	30.915	30.47	30.115	31.8	29.4
20	Control	28.325	28.365	27.8215	27.925	27.71		Fatigue	31.435	29.885	30.3	29.44	29.365
21	Control	31.805	31.27	29.27	30.66	28.135		Fatigue	29.755	29.93	30.975	29.42	29.5
22	Control	27.875	27.615	26.48	27.805	27.71		Fatigue	30.935	30.59	30.8	29.63	27.63
23	Control	29.93	30.23	31.235	29.01	29.655		Fatigue	31.075	32.475	32.385	32.265	30.98
24	Control	35.96	34.635	38.535	37.12	33.19		Fatigue	34.3	30.59	33.635	30.985	29.97
25	Control	40.66	37.3	38.34	40.13	40.69		Fatigue	36.53	33.18	36.06	32.13	32.1
26	Control	26.545	27.59	26.755	26.845	26.96		Fatigue	29.955	28.2	28.265	27.465	27.46
27	Control	34.22	32.895	32.78	32.95	32.545		Fatigue	31.115	30.385	32.765	31.16	30.06
29	Control	33.27	32.63	32.7	32.58	32.88		Fatigue	35.26	33.4	34.105	33.815	33.46
30	Control	29.665	28.975	30.975	31.1	27.645		Fatigue	30.955	28.595	29.775	30.13	31.11
31	Control	30.61	30.55	30.69	29.405	27.265		Fatigue	28.87	27.24	29.285	27.79	28.225
32	Control	27.315	28.54	27.185	27.12	27.045		Fatigue	27.145	26.965	27.445	26.83	27.97

## Sheet: Postural Sway
			Sway Path Total (mm)	Sway Path Total (mm)	Sway Path Total (mm)	Sway Path Total (mm)	Sway Path Total (mm)			Sway Path Total (mm)	Sway Path Total (mm)	Sway Path Total (mm)	Sway Path Total (mm)	Sway Path Total (mm)						Sway Path Total (mm)	Sway Path Total (mm)	Sway Path Total (mm)	Sway Path Total (mm)	Sway Path Total (mm)			Sway Path Total (mm)	Sway Path Total (mm)	Sway Path Total (mm)	Sway Path Total (mm)	Sway Path Total (mm)						Sway Path Total (mm)	Sway Path Total (mm)	Sway Path Total (mm)	Sway Path Total (mm)	Sway Path Total (mm)			Sway Path Total (mm)	Sway Path Total (mm)	Sway Path Total (mm)	Sway Path Total (mm)	Sway Path Total (mm)
			Control	Control	Control	Control	Control			Fatigue	Fatigue	Fatigue	Fatigue	Fatigue						Control	Control	Control	Control	Control			Fatigue	Fatigue	Fatigue	Fatigue	Fatigue						Control	Control	Control	Control	Control			Fatigue	Fatigue	Fatigue	Fatigue	Fatigue
			Baseline	15 min	1 h	24 h	48 h			Baseline	15 min	1 h	24 h	48 h						Baseline	15 min	1 h	24 h	48 h			Baseline	15 min	1 h	24 h	48 h						Baseline	15 min	1 h	24 h	48 h			Baseline	15 min	1 h	24 h	48 h
1	Control	Open Eyes - No Manipulation	357.7	283.6	255.1	434.3	291		Fatigue	315	401	311	297	281			1	Control	Closed Eyes	319.3	257.8	325.1	395.1	471.1		Fatigue	376	320	372	378	315			1	Control	Vestibular Perturbation	469.6	364	333.4	368.1	298		Fatigue	325	383	378	292	478
2	Control	Open Eyes - No Manipulation	225	297	360	259	287		Fatigue	250	230	265	252	278			2	Control	Closed Eyes	297	375	319	404	314		Fatigue	362	300	362	309	365			2	Control	Vestibular Perturbation	311	305	339	343	271		Fatigue	319	283	399	345	300
3	Control	Open Eyes - No Manipulation	390	272.3	355.9	287.6	418.3		Fatigue	390.7	399.5	275.3	292.5	291.4			3	Control	Closed Eyes	630.9	522.8	500.1	454.4	649		Fatigue	489.4	539.7	578	450.1	286.3			3	Control	Vestibular Perturbation	405.8	550.2	518.4	334	602.9		Fatigue	511.6	556.7	425.2	430.6	380
4	Control	Open Eyes - No Manipulation	214.2	224.6	222.2	198	283.2		Fatigue	254.1	238.4	243.5	216.1	262.7			4	Control	Closed Eyes	255.4	218.3	280.3	259.3	328.3		Fatigue	297.9	259.3	292.7	266.1	346.9			4	Control	Vestibular Perturbation	241.3	203.3	342.9	257.2	306.1		Fatigue	428	257.6	276.1	277.1	426
5	Control	Open Eyes - No Manipulation	432	351.5	413.1	375.4	440.3		Fatigue	711.1	674.9	552.1	597.9	523.9			5	Control	Closed Eyes	511.6	513.6	491	418.2	608.9		Fatigue	716.8	740.5	593.2	725.9	622.9			5	Control	Vestibular Perturbation	690.9	595.2	465.9	642.7	590.5		Fatigue	685.4	616.1	533.6	599.2	563.7
6	Control	Open Eyes - No Manipulation	225	235	223	212	220		Fatigue	257	294	236	254	296			6	Control	Closed Eyes	225	265	230	265	292		Fatigue	314	296	311	260	301			6	Control	Vestibular Perturbation	301	254	286	288	303		Fatigue	284	246	254	303	294
7	Control	Open Eyes - No Manipulation	279.4	271.9	278	309.6	336.7		Fatigue	351.9	286.4	290.5	276.9	373.7			7	Control	Closed Eyes	398.9	350.3	376	508.3	382.9		Fatigue	477.6	349.3	366.3	369.4	455			7	Control	Vestibular Perturbation	347.6	376.4	377.3	490.7	345.9		Fatigue	374.5	321.2	335	419.8	369.1
8	Control	Open Eyes - No Manipulation	309	285	273	262	317		Fatigue	362	341	294	322	335			8	Control	Closed Eyes	346	361	297	291	343		Fatigue	420	379	350	441	353			8	Control	Vestibular Perturbation	297	297	357	346	286		Fatigue	399	339	336	330	330
9	Control	Open Eyes - No Manipulation	244	250	282	249	293		Fatigue	269	314	249	273	253			9	Control	Closed Eyes	222	235	237	250	298		Fatigue	281	359	245	219	254			9	Control	Vestibular Perturbation	278	233	248	238	303		Fatigue	222	292	243	207	219
10	Control	Open Eyes - No Manipulation	462.7	483.3	556.2	439	437.5		Fatigue	450.6	470.7	436.2	334.1	402.1			10	Control	Closed Eyes	595.5	501.8	706.5	456.3	465		Fatigue	441.7	442.7	510.8	413.5	384.1			10	Control	Vestibular Perturbation	636.9	502.3	621	481.5	534.1		Fatigue	490.4	377.7	449.8	407.6	477.9
11	Control	Open Eyes - No Manipulation	235.2	267.9	217.7	249.8	219.5		Fatigue	239.5	240	228.9	220.7	251.3			11	Control	Closed Eyes	263.7	232.2	258.2	254	231.4		Fatigue	252.3	245.7	256.7	231.6	253.6			11	Control	Vestibular Perturbation	279.8	262.9	244.2	304.3	267.2		Fatigue	269.8	258.2	275.1	256.4	258.5
12	Control	Open Eyes - No Manipulation	274	237	226	227	209		Fatigue	245	230	214	226	235			12	Control	Closed Eyes	218	241	240	241	224		Fatigue	264	233	241	253	225			12	Control	Vestibular Perturbation	234	209	230	212	218		Fatigue	265	231	205	218	233
13	Control	Open Eyes - No Manipulation	318.8	272.7	275.5	242.4	257.1		Fatigue	214.6	199.5	244.4	210.7	244.5			13	Control	Closed Eyes	337.7	337.8	340.6	301.2	298.5		Fatigue	321.3	229.3	255.1	294.4	255.8			13	Control	Vestibular Perturbation	323.9	356.9	338.1	389.6	323.1		Fatigue	281.2	229.6	334.2	276.1	280.6
14	Control	Open Eyes - No Manipulation	210	188	196	227	228		Fatigue	234	191	223	259	256			14	Control	Closed Eyes	393	289	225	248	327		Fatigue	258	460	254	251	359			14	Control	Vestibular Perturbation	213	291	241	287	358		Fatigue	334	332	261	352	342
15	Control	Open Eyes - No Manipulation	255	313	218.1	265.7	262.2		Fatigue	314.6	275.5	334.3	260.9	244.6			15	Control	Closed Eyes	384.4	332.4	333.9	325.9	288.8		Fatigue	382.8	333.4	282.4	303.4	277.4			15	Control	Vestibular Perturbation	336.8	261.8	243.4	326.7	276.1		Fatigue	313	311.2	270.3	299.4	284.4
16	Control	Open Eyes - No Manipulation	309	420	499	439	608		Fatigue	502	567	743	482	467			16	Control	Closed Eyes	622	628	462	541	774		Fatigue	500	566	537	475	451			16	Control	Vestibular Perturbation	514	315	624	635	729		Fatigue	632	591	732	509	576
17	Control	Open Eyes - No Manipulation	183	205.9	186.7	197	204.1		Fatigue	222.9	195.8	183.2	203.5	195.8			17	Control	Closed Eyes	249.7	247.4	232.4	237.6	227.2		Fatigue	242.8	209.7	186	196.4	229.9			17	Control	Vestibular Perturbation	202.8	239.7	263.2	267	231.1		Fatigue	281.2	248.5	202.1	272.1	274.7
18	Control	Open Eyes - No Manipulation	269.1	198.9	317.7	248.5	205.5		Fatigue	209.5	217.9	242.6	200.2	203.5			18	Control	Closed Eyes	285.6	340.8	288.2	419.7	281.4		Fatigue	372.3	244.8	253.2	250.6	232.2			18	Control	Vestibular Perturbation	328.3	258.2	328.4	411.3	366		Fatigue	281.9	238	243.3	274.2	264.9
19	Control	Open Eyes - No Manipulation	319	308	357	375	402		Fatigue	371.4	264.9	257	334.3	316.4			19	Control	Closed Eyes	414	347	421	343	360		Fatigue	405.5	428.9	406.9	330.7	320.4			19	Control	Vestibular Perturbation	382	286	383	413	388		Fatigue	307.2	416.2	409.2	330.2	349.2
20	Control	Open Eyes - No Manipulation	268.9	352.7	245.8	312.7	302.4		Fatigue	265.8	304.8	343.3	367.8	395.1			20	Control	Closed Eyes	384.7	294.8	260.5	268.4	379.7		Fatigue	368.9	441.2	477.8	468.1	362			20	Control	Vestibular Perturbation	359.4	335.9	321.4	372.1	344.6		Fatigue	318.1	271.8	401.1	331	394.9
21	Control	Open Eyes - No Manipulation	458.8	360.6	330.8	394	340.2		Fatigue	321	317.8	314.8	298	334			21	Control	Closed Eyes	520.8	311.6	353.2	393.5	376.4		Fatigue	436.8	390	388.2	363.4	276.3			21	Control	Vestibular Perturbation	663.4	360.2	340.9	319	362		Fatigue	331	303.3	311.1	307.4	365.2
22	Control	Open Eyes - No Manipulation	269.6	200.5	229.9	270.4	226.9		Fatigue	243.6	232.4	221.9	261.1	249.9			22	Control	Closed Eyes	262.5	256.6	310.2	310.1	273.4		Fatigue	305.3	253.8	235.4	237.9	242.3			22	Control	Vestibular Perturbation	265	234.2	258.4	271.8	250.3		Fatigue	288.5	232.4	251.4	230.9	298.7
23	Control	Open Eyes - No Manipulation	359.7	337.4	351.2	346.4	351.6		Fatigue	360.5	415.8	447.7	309.3	407.9			23	Control	Closed Eyes	443.9	421.9	538.1	490.7	466.3		Fatigue	343.5	404	420.3	400.7	442.2			23	Control	Vestibular Perturbation	665.6	482.7	394.3	583.4	543.8		Fatigue	549.2	573.8	579.5	557.9	548
24	Control	Open Eyes - No Manipulation	381	279	332	411	385		Fatigue	376	462	408	412	355			24	Control	Closed Eyes	444	371	482	414	446		Fatigue	384	614	413	442	341			24	Control	Vestibular Perturbation	338	493	435	452	437		Fatigue	358	631	372	366	371
25	Control	Open Eyes - No Manipulation	448	390	353	316	389		Fatigue	420	392	327	353	429			25	Control	Closed Eyes	506	477	482	444	450		Fatigue	494	438	459	420	487			25	Control	Vestibular Perturbation	644	473	490	546	482		Fatigue	487	491	483	507	416
26	Control	Open Eyes - No Manipulation	370.1	360.6	415.7	419.2	377.1		Fatigue	304.7	381.1	452.5	403.2	380			26	Control	Closed Eyes	498.7	514.4	404.6	414	413.4		Fatigue	351.2	511.7	582.4	506.2	400			26	Control	Vestibular Perturbation	480.1	456.5	408.7	436.9	508.7		Fatigue	422.7	485.6	399.2	492.1	465.8
27	Control	Open Eyes - No Manipulation	258.3	271.7	239.2	331.5	240.1		Fatigue	244.7	301.6	278.4	371.7	315.2			27	Control	Closed Eyes	443.5	420.3	389	435.9	304.2		Fatigue	346.9	398	367.2	408.8	470.9			27	Control	Vestibular Perturbation	326.3	424.4	403.7	475.7	397.1		Fatigue	396.8	500.1	395.9	362.8	500.8
29	Control	Open Eyes - No Manipulation	344	278	246	252.6	346.4		Fatigue	315.6	251.1	300.7	266.9	271			29	Control	Closed Eyes	447.5	376.6	315.8	383.9	385.6		Fatigue	416	307	300.9	367	340.6			29	Control	Vestibular Perturbation	369.9	308	484.9	385.7	353.8		Fatigue	274.6	334.3	301.9	326.6	384.7
30	Control	Open Eyes - No Manipulation	245	236	247	259	235		Fatigue	327	250	245	245	282			30	Control	Closed Eyes	281	293	276	271	380		Fatigue	366	408	365	286	314			30	Control	Vestibular Perturbation	262	321	336	312	383		Fatigue	373	406	315	301	369
31	Control	Open Eyes - No Manipulation	848	514	395	510	408		Fatigue	349	401	286	284	455			31	Control	Closed Eyes	912	595	1010	656	782		Fatigue	745	407	405	437	535			31	Control	Vestibular Perturbation	709	573	485	532	429		Fatigue	615	352	364	545	465
32	Control	Open Eyes - No Manipulation	319.7	416.8	354.2	365.7	249.1		Fatigue	310	332.8	384.2	339.2	301.5			32	Control	Closed Eyes	430.2	464.7	527.4	380	313		Fatigue	522	391.3	484	363.3	391.6			32	Control	Vestibular Perturbation	349	475.8	471.2	389.9	344.8		Fatigue	402.3	459.6	390.9	372.3	367.7
			Sway Velocity (mm/s)	Sway Velocity (mm/s)	Sway Velocity (mm/s)	Sway Velocity (mm/s)	Sway Velocity (mm/s)			Sway Velocity (mm/s)	Sway Velocity (mm/s)	Sway Velocity (mm/s)	Sway Velocity (mm/s)	Sway Velocity (mm/s)						Sway Velocity (mm/s)	Sway Velocity (mm/s)	Sway Velocity (mm/s)	Sway Velocity (mm/s)	Sway Velocity (mm/s)			Sway Velocity (mm/s)	Sway Velocity (mm/s)	Sway Velocity (mm/s)	Sway Velocity (mm/s)	Sway Velocity (mm/s)						Sway Velocity (mm/s)	Sway Velocity (mm/s)	Sway Velocity (mm/s)	Sway Velocity (mm/s)	Sway Velocity (mm/s)			Sway Velocity (mm/s)	Sway Velocity (mm/s)	Sway Velocity (mm/s)	Sway Velocity (mm/s)	Sway Velocity (mm/s)
			Control	Control	Control	Control	Control			Fatigue	Fatigue	Fatigue	Fatigue	Fatigue						Control	Control	Control	Control	Control			Fatigue	Fatigue	Fatigue	Fatigue	Fatigue						Control	Control	Control	Control	Control			Fatigue	Fatigue	Fatigue	Fatigue	Fatigue
			Baseline	15 min	1 h	24 h	48 h			Baseline	15 min	1 h	24 h	48 h						Baseline	15 min	1 h	24 h	48 h			Baseline	15 min	1 h	24 h	48 h						Baseline	15 min	1 h	24 h	48 h			Baseline	15 min	1 h	24 h	48 h
1	Control	Open Eyes - No Manipulation	11.88	9.423	8.497	14.47	9.694		Fatigue	10.5	13.4	10.4	9.89	9.38			1	Control	Closed Eyes	10.64	8.588	10.83	13.16	15.7		Fatigue	12.5	10.7	12.4	12.6	10.5			1	Control	Vestibular Perturbation	15.6	12.09	11.11	12.22	9.93		Fatigue	10.8	12.8	12.6	9.73	15.9
2	Control	Open Eyes - No Manipulation	7.51	9.9	12	8.62	9.57		Fatigue	8.34	7.68	8.83	8.41	9.26			2	Control	Closed Eyes	9.91	12.5	10.6	13.5	10.5		Fatigue	12.1	9.99	12.1	10.3	12.2			2	Control	Vestibular Perturbation	10.4	10.2	11.3	11.4	9.03		Fatigue	10.6	9.43	13.3	11.5	10
3	Control	Open Eyes - No Manipulation	13	9.073	11.86	9.582	13.94		Fatigue	13.02	13.32	9.143	9.713	9.711			3	Control	Closed Eyes	21.02	17.37	16.61	15.09	21.63		Fatigue	16.25	17.93	19.26	14.95	9.542			3	Control	Vestibular Perturbation	13.47	18.27	17.27	11.13	20.02		Fatigue	17.05	18.55	14.12	14.3	12.66
4	Control	Open Eyes - No Manipulation	7.136	7.458	7.401	6.577	9.404		Fatigue	8.467	7.917	8.088	7.199	8.754			4	Control	Closed Eyes	8.508	7.271	9.34	8.638	10.94		Fatigue	9.925	8.61	9.752	8.838	11.52			4	Control	Vestibular Perturbation	8.01	6.752	11.42	8.538	10.2		Fatigue	14.26	8.554	9.172	9.2	14.15
5	Control	Open Eyes - No Manipulation	14.4	11.71	13.77	12.47	14.62		Fatigue	23.62	22.41	18.34	19.92	17.4			5	Control	Closed Eyes	17.05	17.11	16.31	13.93	20.29		Fatigue	23.88	24.58	19.69	24.12	20.76			5	Control	Vestibular Perturbation	23.01	19.76	15.47	21.35	19.61		Fatigue	22.77	20.53	17.77	19.96	18.72
6	Control	Open Eyes - No Manipulation	7.5	7.83	7.43	7.08	7.35		Fatigue	8.56	9.81	7.88	8.46	9.87			6	Control	Closed Eyes	11.7	8.83	7.65	8.84	9.72		Fatigue	10.5	9.88	10.4	8.66	10			6	Control	Vestibular Perturbation	10	8.47	9.53	9.6	10.1		Fatigue	9.46	8.21	8.48	10.1	9.81
7	Control	Open Eyes - No Manipulation	9.308	9.005	9.265	10.32	11.22		Fatigue	11.69	9.513	9.646	9.195	12.41			7	Control	Closed Eyes	13.25	11.67	12.49	16.94	12.76		Fatigue	15.91	11.64	12.16	12.31	15.16			7	Control	Vestibular Perturbation	11.58	12.5	12.57	16.3	11.49		Fatigue	12.43	10.67	11.16	13.99	12.26
8	Control	Open Eyes - No Manipulation	10.3	9.49	9.11	8.72	10.6		Fatigue	12.1	11.4	9.81	10.7	11.2			8	Control	Closed Eyes	11.5	12	9.9	9.69	11.4		Fatigue	14	12.6	11.7	14.7	11.8			8	Control	Vestibular Perturbation	9.9	9.91	11.9	11.5	9.52		Fatigue	13.3	11.3	11.2	11	11
9	Control	Open Eyes - No Manipulation	8.14	8.34	9.39	8.31	9.78		Fatigue	8.98	10.5	8.29	9.12	8.44			9	Control	Closed Eyes	7.41	7.82	7.91	8.32	9.93		Fatigue	9.36	12	8.16	7.31	8.48			9	Control	Vestibular Perturbation	9.27	7.76	8.28	7.95	10.1		Fatigue	7.41	9.73	8.09	6.9	7.3
10	Control	Open Eyes - No Manipulation	15.42	16.05	18.53	14.57	14.53		Fatigue	14.96	15.63	14.48	11.1	13.4			10	Control	Closed Eyes	19.84	16.66	23.46	15.2	15.49		Fatigue	14.67	14.7	17.02	13.78	12.8			10	Control	Vestibular Perturbation	21.22	16.68	20.69	15.99	17.8		Fatigue	16.34	12.54	14.93	13.54	15.93
11	Control	Open Eyes - No Manipulation	7.838	8.921	7.253	8.324	7.289		Fatigue	7.977	7.971	7.605	7.331	8.372			11	Control	Closed Eyes	8.755	7.737	8.573	8.438	7.684		Fatigue	8.379	8.164	8.554	7.69	8.449			11	Control	Vestibular Perturbation	9.29	8.759	8.129	10.14	8.901		Fatigue	8.957	8.574	9.134	8.517	8.618
12	Control	Open Eyes - No Manipulation	9.12	7.91	7.54	7.57	6.95		Fatigue	8.17	7.66	7.12	7.54	7.83			12	Control	Closed Eyes	7.28	8.04	8.01	8.03	7.46		Fatigue	8.8	7.78	8.03	8.42	7.5			12	Control	Vestibular Perturbation	7.79	6.98	7.66	7.07	7.28		Fatigue	8.84	7.7	6.82	7.28	7.78
13	Control	Open Eyes - No Manipulation	10.58	9.055	9.179	8.051	8.535		Fatigue	7.149	6.624	8.145	6.996	8.121			13	Control	Closed Eyes	11.22	11.22	11.34	10	9.915		Fatigue	10.7	7.615	8.472	9.777	8.497			13	Control	Vestibular Perturbation	10.76	11.86	11.22	12.98	10.73		Fatigue	9.337	7.651	11.13	9.201	9.322
14	Control	Open Eyes - No Manipulation	6.99	6.26	6.53	7.56	7.59		Fatigue	7.81	6.38	7.42	8.65	8.54			14	Control	Closed Eyes	13.1	9.65	7.49	8.28	10.9		Fatigue	8.61	15.3	8.46	8.35	12			14	Control	Vestibular Perturbation	7.1	9.69	8.02	9.57	11.9		Fatigue	11.1	11.1	8.71	11.7	11.4
15	Control	Open Eyes - No Manipulation	8.5	10.43	7.267	8.819	8.738		Fatigue	10.45	9.179	11.14	8.667	8.122			15	Control	Closed Eyes	12.76	11.08	11.09	10.82	9.624		Fatigue	12.72	11.07	9.414	10.07	9.243			15	Control	Vestibular Perturbation	11.19	8.692	8.111	10.85	9.169		Fatigue	10.43	10.37	8.975	9.98	9.473
16	Control	Open Eyes - No Manipulation	10.3	14	16.6	14.6	20.3		Fatigue	16.7	18.9	24.8	16.1	15.6			16	Control	Closed Eyes	20.7	20.9	15.4	18	25.8		Fatigue	16.7	18.9	17.9	15.8	15			16	Control	Vestibular Perturbation	17.1	10.5	20.8	21.2	24.3		Fatigue	21.1	19.7	24.4	17	19.2
17	Control	Open Eyes - No Manipulation	6.075	6.838	6.22	6.565	6.782		Fatigue	7.429	6.524	6.084	6.78	6.503			17	Control	Closed Eyes	8.292	8.215	7.72	7.914	7.544		Fatigue	8.09	6.989	6.197	6.541	7.659			17	Control	Vestibular Perturbation	6.757	7.984	8.77	8.866	7.699		Fatigue	9.37	8.28	6.736	9.037	9.153
18	Control	Open Eyes - No Manipulation	8.967	6.627	10.55	8.283	6.824		Fatigue	6.981	7.231	8.083	6.671	6.78			18	Control	Closed Eyes	9.515	11.32	9.571	13.98	9.378		Fatigue	12.36	8.153	8.411	8.318	7.736			18	Control	Vestibular Perturbation	10.94	8.602	10.94	13.66	12.2		Fatigue	9.391	7.898	8.106	9.103	8.827
19	Control	Open Eyes - No Manipulation	10.6	10.3	11.9	12.5	13.4		Fatigue	12.33	8.824	8.564	11.14	10.55			19	Control	Closed Eyes	13.8	11.6	14	11.4	12		Fatigue	13.51	14.24	13.51	11.01	10.64			19	Control	Vestibular Perturbation	12.7	9.54	12.8	13.8	12.9		Fatigue	10.24	13.82	13.64	10.96	11.64
20	Control	Open Eyes - No Manipulation	8.96	11.72	8.161	10.42	10.04		Fatigue	8.825	10.15	11.4	12.21	13.17			20	Control	Closed Eyes	12.78	9.791	8.65	8.915	12.65		Fatigue	12.25	14.7	15.86	15.55	12.06			20	Control	Vestibular Perturbation	11.93	11.15	10.67	12.36	11.48		Fatigue	10.6	9.056	13.36	11.03	13.12
21	Control	Open Eyes - No Manipulation	15.28	12.01	11.02	13.08	11.34		Fatigue	10.66	10.59	10.49	9.898	11.09			21	Control	Closed Eyes	17.35	10.38	11.73	13.07	12.5		Fatigue	14.55	12.99	12.94	12.11	9.202			21	Control	Vestibular Perturbation	22.03	11.96	11.36	10.59	12.02		Fatigue	11.03	10.08	10.36	10.24	12.17
22	Control	Open Eyes - No Manipulation	8.982	6.681	7.661	9.01	7.537		Fatigue	8.091	7.72	7.366	8.703	8.326			22	Control	Closed Eyes	8.714	8.523	10.3	10.29	9.112		Fatigue	10.14	8.428	7.843	7.926	8.049			22	Control	Vestibular Perturbation	8.799	7.802	8.608	9.057	8.313		Fatigue	9.611	7.74	8.35	7.695	9.92
23	Control	Open Eyes - No Manipulation	11.95	11.24	11.66	11.51	11.71		Fatigue	11.97	13.85	14.86	10.31	13.59			23	Control	Closed Eyes	14.79	14.01	17.92	16.3	15.54		Fatigue	11.4	13.47	14	13.35	14.73			23	Control	Vestibular Perturbation	22.18	16.08	13.1	19.44	18.11		Fatigue	18.24	19.06	19.24	18.59	18.2
24	Control	Open Eyes - No Manipulation	12.7	9.31	11.1	13.7	12.8		Fatigue	12.5	15.4	13.6	13.7	11.8			24	Control	Closed Eyes	14.8	12.4	16.1	13.8	14.9		Fatigue	12.8	20.5	13.8	14.7	11.4			24	Control	Vestibular Perturbation	11.3	16.4	14.5	15.1	14.6		Fatigue	11.9	21	12.4	12.2	12.4
25	Control	Open Eyes - No Manipulation	14.9	13	11.8	10.5	13		Fatigue	14	13.1	10.9	11.8	14.3			25	Control	Closed Eyes	16.9	15.9	16.1	14.8	15		Fatigue	16.5	14.6	15.3	14	16.2			25	Control	Vestibular Perturbation	21.5	15.8	16.3	18.2	16.1		Fatigue	16.2	16.4	16.1	16.9	13.9
26	Control	Open Eyes - No Manipulation	12.33	12.02	13.8	13.97	12.52		Fatigue	10.12	12.7	15.07	13.43	12.66			26	Control	Closed Eyes	16.61	17.15	13.48	13.75	13.77		Fatigue	11.66	17.05	19.41	16.87	13.28			26	Control	Vestibular Perturbation	16	15.21	13.62	14.56	16.89		Fatigue	14.03	16.17	13.31	16.4	15.47
27	Control	Open Eyes - No Manipulation	8.606	9.025	7.947	11.04	8.002		Fatigue	8.153	10.01	9.243	12.33	10.5			27	Control	Closed Eyes	14.72	13.96	12.96	14.52	10.1		Fatigue	11.56	13.26	12.24	13.58	15.69			27	Control	Vestibular Perturbation	10.88	14.14	13.41	15.85	13.18		Fatigue	13.19	16.65	13.19	12.04	16.69
29	Control	Open Eyes - No Manipulation	11.46	9.264	8.197	8.386	11.54		Fatigue	10.49	8.339	10.02	8.861	9.03			29	Control	Closed Eyes	14.86	12.55	10.52	12.79	12.8		Fatigue	13.86	10.23	10.03	12.19	11.35			29	Control	Vestibular Perturbation	12.29	10.23	16.15	12.85	11.74		Fatigue	9.119	11.1	10.06	10.85	12.82
30	Control	Open Eyes - No Manipulation	8.18	7.88	8.24	8.63	7.83		Fatigue	10.9	8.35	8.16	8.15	9.39			30	Control	Closed Eyes	9.38	9.75	9.21	9.02	12.7		Fatigue	12.2	13.6	12.2	9.54	10.5			30	Control	Vestibular Perturbation	8.72	10.7	11.2	10.4	12.8		Fatigue	12.4	13.5	10.5	10	12.3
31	Control	Open Eyes - No Manipulation	28.3	17.1	13.2	17	13.6		Fatigue	11.6	13.4	9.53	9.46	15.2			31	Control	Closed Eyes	30.4	19.8	33.7	21.9	26.1		Fatigue	24.8	13.6	13.5	14.6	17.8			31	Control	Vestibular Perturbation	23.6	19.1	16.2	17.7	14.3		Fatigue	20.5	11.7	12.1	18.2	15.5
32	Control	Open Eyes - No Manipulation	10.65	13.89	11.81	12.18	8.301		Fatigue	10.29	11.09	12.8	11.3	10.01			32	Control	Closed Eyes	14.28	15.43	17.51	12.67	10.43		Fatigue	17.4	12.99	16.13	12.1	13			32	Control	Vestibular Perturbation	11.59	15.8	15.7	12.99	11.49		Fatigue	13.36	15.32	12.98	12.36	12.25
			Sway area of Ellipse	Sway area of Ellipse	Sway area of Ellipse	Sway area of Ellipse	Sway area of Ellipse			Sway area of Ellipse	Sway area of Ellipse	Sway area of Ellipse	Sway area of Ellipse	Sway area of Ellipse						Sway area of Ellipse	Sway area of Ellipse	Sway area of Ellipse	Sway area of Ellipse	Sway area of Ellipse			Sway area of Ellipse	Sway area of Ellipse	Sway area of Ellipse	Sway area of Ellipse	Sway area of Ellipse						Sway area of Ellipse	Sway area of Ellipse	Sway area of Ellipse	Sway area of Ellipse	Sway area of Ellipse			Sway area of Ellipse	Sway area of Ellipse	Sway area of Ellipse	Sway area of Ellipse	Sway area of Ellipse
			Control	Control	Control	Control	Control			Fatigue	Fatigue	Fatigue	Fatigue	Fatigue						Control	Control	Control	Control	Control			Fatigue	Fatigue	Fatigue	Fatigue	Fatigue						Control	Control	Control	Control	Control			Fatigue	Fatigue	Fatigue	Fatigue	Fatigue
			Baseline	15 min	1 h	24 h	48 h			Baseline	15 min	1 h	24 h	48 h						Baseline	15 min	1 h	24 h	48 h			Baseline	15 min	1 h	24 h	48 h						Baseline	15 min	1 h	24 h	48 h			Baseline	15 min	1 h	24 h	48 h
1	Control	Open Eyes - No Manipulation	14.31	16.59	9.601	19.21	6.505		Fatigue	7.83	33.2	27.3	10.1	10			1	Control	Closed Eyes	17.85	5.943	30.58	15.89	18.86		Fatigue	9.58	9.16	20.2	26.1	6.41			1	Control	Vestibular Perturbation	33.73	29.22	59.42	11.97	5.358		Fatigue	12.3	30.2	22.7	5.49	70.9
2	Control	Open Eyes - No Manipulation	14.8	79.8	35	44.4	24.4		Fatigue	8.39	9.4	81.6	13.9	14.2			2	Control	Closed Eyes	75	70.6	40.7	104	20.5		Fatigue	40.8	44.7	61.5	62.5	38.9			2	Control	Vestibular Perturbation	32.8	45.1	80.9	86.4	29.6		Fatigue	32.4	22.8	82	92.4	52.6
3	Control	Open Eyes - No Manipulation	16.75	16.47	42.76	19.78	31.88		Fatigue	46.77	35.95	14.91	20.57	23.19			3	Control	Closed Eyes	75.35	43.66	44.16	20.36	28.92		Fatigue	56.35	38.88	42.72	22.24	9.899			3	Control	Vestibular Perturbation	13.5	43.67	24.9	18.27	25.69		Fatigue	50.15	64.75	31.71	33.03	16.26
4	Control	Open Eyes - No Manipulation	8.049	8.692	11.11	5.96	10.53		Fatigue	10.02	4.977	4.668	7.417	6.885			4	Control	Closed Eyes	11.7	7.687	12.49	11.38	13.87		Fatigue	8.762	7.094	11.85	11.21	14.58			4	Control	Vestibular Perturbation	13.96	8.583	16.16	10.93	23.66		Fatigue	20.23	9.864	6.789	15	14.86
5	Control	Open Eyes - No Manipulation	41.16	17.18	44.69	34.17	26.1		Fatigue	48.52	119.2	47.97	73.01	60.43			5	Control	Closed Eyes	71.19	42.86	42.7	39.8	46.86		Fatigue	64.83	106.6	71.65	79.07	48.48			5	Control	Vestibular Perturbation	72.11	47.54	58.9	72.11	72.05		Fatigue	91.85	115.6	104	75.58	82.03
6	Control	Open Eyes - No Manipulation	7.63	8.34	3.34	4.92	4.26		Fatigue	5.2	11.4	4.83	8.16	8.46			6	Control	Closed Eyes	16.5	7.6	5.09	4.46	7.12		Fatigue	11	5.45	12.9	6.76	7.43			6	Control	Vestibular Perturbation	6.63	9.53	14.9	6.55	14.3		Fatigue	11.7	13.3	3.71	11.3	15.2
7	Control	Open Eyes - No Manipulation	4.102	4.075	4.176	10.19	3.473		Fatigue	6.93	4.293	4.468	3.987	9.528			7	Control	Closed Eyes	11.3	10.73	8.12	15.08	9.848		Fatigue	24.56	16.7	10.51	13.68	9.761			7	Control	Vestibular Perturbation	8.209	16.3	14.21	22.49	11.95		Fatigue	16.71	10.54	12.84	26.32	8.163
8	Control	Open Eyes - No Manipulation	13.1	6.13	5.96	5.51	16.3		Fatigue	6.76	13.5	11.4	14.6	9.75			8	Control	Closed Eyes	7.54	14.1	10.3	10.3	37.2		Fatigue	11.2	11.7	13.8	23.3	18.1			8	Control	Vestibular Perturbation	13.1	6.91	11.9	18.8	11.5		Fatigue	17.2	8.64	8.85	9.8	9.8
9	Control	Open Eyes - No Manipulation	7.63	6.6	6.87	3.21	7.52		Fatigue	3.45	6.54	4.71	8.18	2.71			9	Control	Closed Eyes	6.08	4.14	2.14	5.26	6.42		Fatigue	6.44	7.86	4.07	7.48	5.3			9	Control	Vestibular Perturbation	5.76	6.48	13.5	2.5	5.56		Fatigue	2.21	9.34	4.79	2.37	2.85
10	Control	Open Eyes - No Manipulation	20.62	19.26	14.73	12.59	17.56		Fatigue	26.07	15.22	23.79	19.02	18.43			10	Control	Closed Eyes	64.78	23.44	45.62	28.98	30.31		Fatigue	12.58	17.62	19.04	24.84	16.04			10	Control	Vestibular Perturbation	46.84	29.9	42.42	45.93	40.63		Fatigue	40.7	26.32	21.57	31.34	23.4
11	Control	Open Eyes - No Manipulation	1.905	5.984	3.02	2.132	2.56		Fatigue	5.404	5.248	8.87	2.876	3.649			11	Control	Closed Eyes	5.693	2.652	2.294	5.966	2.874		Fatigue	6.318	5.464	8.417	4.247	4.757			11	Control	Vestibular Perturbation	4.991	7.264	4.144	8.075	5.845		Fatigue	8.021	7.761	4.902	3.589	3.804
12	Control	Open Eyes - No Manipulation	16.9	7.03	12.6	4.93	8.11		Fatigue	8.83	10.5	8.39	5.49	13			12	Control	Closed Eyes	9.45	9.04	15.1	9.52	6.32		Fatigue	17.9	7.24	8.86	11.6	7.08			12	Control	Vestibular Perturbation	7.56	8.64	10.3	5.97	16.9		Fatigue	12.6	18.1	9.34	9	13.9
13	Control	Open Eyes - No Manipulation	14.19	13.76	12.39	9.333	13.68		Fatigue	11.35	6.034	8.14	5.706	6.754			13	Control	Closed Eyes	17.7	35.11	26.77	22.66	23.59		Fatigue	19.36	11.09	5.265	20.5	14.36			13	Control	Vestibular Perturbation	35.23	18.76	61.68	28.92	9.236		Fatigue	14.04	11.25	56.67	19.72	14.55
14	Control	Open Eyes - No Manipulation	6.87	4.93	4.71	13.9	12.9		Fatigue	21.5	10.7	11.2	10.9	16.3			14	Control	Closed Eyes	20.7	26.2	5.84	12.6	14.3		Fatigue	18.2	43.3	12.9	10.6	24.2			14	Control	Vestibular Perturbation	4.85	13.8	8.97	12.8	20.9		Fatigue	24.9	32.6	13.2	24.4	16.8
15	Control	Open Eyes - No Manipulation	5.487	10.85	5.112	7.389	9.292		Fatigue	13.63	9.826	12.2	7.666	15.17			15	Control	Closed Eyes	12.99	18.49	19.84	16.42	8.487		Fatigue	17.55	16.82	11.02	9.26	15.78			15	Control	Vestibular Perturbation	28.46	17.24	17.23	18.85	10.11		Fatigue	38.46	18.83	13.26	19.77	17.19
16	Control	Open Eyes - No Manipulation	12.9	40	36.3	28.2	32.5		Fatigue	26.3	37.8	86.4	21.3	27.5			16	Control	Closed Eyes	138	81.5	30.6	85.4	82.3		Fatigue	38.9	29.3	28.3	46.6	29.3			16	Control	Vestibular Perturbation	98.3	29.3	97.5	180	129		Fatigue	105	61.5	58.2	86.1	142
17	Control	Open Eyes - No Manipulation	2.212	9.005	2.931	7.087	3.707		Fatigue	4.053	5.572	9.573	4.808	4.918			17	Control	Closed Eyes	6.968	6.072	6.321	18.75	9.069		Fatigue	4.782	5.174	5.575	6.718	3.676			17	Control	Vestibular Perturbation	3.213	7.999	7.466	13.23	10.67		Fatigue	7.33	12.99	6.174	18.08	40.98
18	Control	Open Eyes - No Manipulation	12.56	4.929	22.7	9.992	5.839		Fatigue	18.83	14.67	12.1	12.1	13.37			18	Control	Closed Eyes	30.3	24.07	22.71	31.17	20.98		Fatigue	34.36	11.22	17.67	22.25	15.2			18	Control	Vestibular Perturbation	33.08	16.34	23.92	26.21	13.27		Fatigue	21.35	43.35	23.25	32.47	24.59
19	Control	Open Eyes - No Manipulation	8.94	12.5	16.4	10.6	13.8		Fatigue	7.847	5.583	5.15	12.66	22.71			19	Control	Closed Eyes	19.3	23.3	16.3	14.9	18		Fatigue	18.96	20.98	37.89	21.79	11.23			19	Control	Vestibular Perturbation	15.7	12	12.9	16.3	12.2		Fatigue	11.05	12.06	28.35	10.83	14.16
20	Control	Open Eyes - No Manipulation	27.06	17.77	10.63	15.46	10.34		Fatigue	9.658	11.76	14.41	36.65	47.65			20	Control	Closed Eyes	29.13	16.39	6.863	7.061	21.17		Fatigue	14.77	42.2	58.22	94.29	17.17			20	Control	Vestibular Perturbation	17.31	15.6	8.624	29.92	17.14		Fatigue	10.83	6.052	32.86	14.42	31.53
21	Control	Open Eyes - No Manipulation	10.68	10.45	11.55	9.74	8.093		Fatigue	12.1	6.003	7.155	5.82	12.08			21	Control	Closed Eyes	20.72	11.05	23.81	14.83	10.22		Fatigue	20.98	12.56	21.8	9.78	5.736			21	Control	Vestibular Perturbation	25.65	13.56	12.77	5.82	11.95		Fatigue	16.92	8.646	9.496	9.731	24.27
22	Control	Open Eyes - No Manipulation	9.65	7.646	6.506	19.23	3.827		Fatigue	5.59	7.425	8.405	7.429	14.19			22	Control	Closed Eyes	12.6	13.48	10.8	15.93	20.27		Fatigue	7.919	9.554	16.73	8.89	11.54			22	Control	Vestibular Perturbation	15.85	14.11	18.54	11.59	10.07		Fatigue	10.08	4.738	11.68	10.85	21.18
23	Control	Open Eyes - No Manipulation	12	15.37	16.06	11.68	17.01		Fatigue	19.08	19.03	43.31	9.939	21.54			23	Control	Closed Eyes	15.81	22.25	44.35	25.74	23.94		Fatigue	9.412	13.67	14.41	20.99	20.97			23	Control	Vestibular Perturbation	33.61	19.76	12.55	39.04	21.53		Fatigue	35.19	20.07	50.18	24.86	15.75
24	Control	Open Eyes - No Manipulation	25.2	18.6	14.7	29.3	28.3		Fatigue	28	61.1	22.5	15.6	16.5			24	Control	Closed Eyes	45.7	39.1	30.5	25.7	33.8		Fatigue	27.8	59	24.6	31.6	14.1			24	Control	Vestibular Perturbation	22.4	24.4	21.3	40.7	40		Fatigue	24.2	51.3	18.7	12.4	18
25	Control	Open Eyes - No Manipulation	16.6	16	15.7	12.9	7.71		Fatigue	14	14.2	9.93	6.39	11.8			25	Control	Closed Eyes	17.4	28.2	19.7	47.5	12.6		Fatigue	15.6	22.2	16.7	15.8	16.1			25	Control	Vestibular Perturbation	46.3	49.8	19.1	75.4	20.7		Fatigue	15.2	22.5	35.4	20.5	17.3
26	Control	Open Eyes - No Manipulation	25.44	13.25	15.52	20.87	25.7		Fatigue	9.393	9.635	26.67	30.29	13.56			26	Control	Closed Eyes	29.85	24.34	14.43	21.69	32.18		Fatigue	20.18	45.11	26.28	24.69	16.32			26	Control	Vestibular Perturbation	22.72	55.2	28.07	25.38	36.05		Fatigue	32.64	56.62	24.01	28.28	23.35
27	Control	Open Eyes - No Manipulation	7.049	11.08	5.811	8.902	12.03		Fatigue	11.24	10.97	15.62	30.64	19.62			27	Control	Closed Eyes	22.5	20.72	19.78	18.88	23.74		Fatigue	20.52	22.6	37.81	17.37	21.57			27	Control	Vestibular Perturbation	16.57	43.13	35.98	47.71	33.39		Fatigue	38.24	42.8	21.65	26.17	69.66
29	Control	Open Eyes - No Manipulation	4.893	5.43	4.267	6.235	7.22		Fatigue	6.216	3.581	4.88	8.918	4.695			29	Control	Closed Eyes	8.781	10.08	8.613	14.88	10.71		Fatigue	12.78	8.208	7.277	10.29	6.824			29	Control	Vestibular Perturbation	7.888	8.49	34.19	20.29	13.73		Fatigue	5.425	9.546	6.952	10.37	9.438
30	Control	Open Eyes - No Manipulation	4.04	3.86	6.35	3.24	5.39		Fatigue	13.4	6.68	7.81	15.4	9.92			30	Control	Closed Eyes	8.64	11.8	12.2	12.2	19.1		Fatigue	12.9	20	24.8	16.4	15.6			30	Control	Vestibular Perturbation	6.84	8.96	10.8	12.3	15.6		Fatigue	18.9	31.8	11.8	13.7	11.5
31	Control	Open Eyes - No Manipulation	94.4	36.2	34.7	36.2	25.1		Fatigue	14.6	15.3	15.8	9.7	32.5			31	Control	Closed Eyes	98.2	82.8	314	70.1	118		Fatigue	120	34.9	38	33.5	84.6			31	Control	Vestibular Perturbation	251	64.1	82.4	44	38		Fatigue	137	18	14.2	61.3	45.7
32	Control	Open Eyes - No Manipulation	6.597	21.8	15.11	12.28	5.265		Fatigue	10.22	14.67	21.98	10.71	4.993			32	Control	Closed Eyes	20.76	26.63	59.53	11.07	13.42		Fatigue	25.36	12.88	19.77	17.26	16.44			32	Control	Vestibular Perturbation	7.373	29.79	22.31	13.32	10.67		Fatigue	7.542	25.38	18.36	13.86	22.32

## Sheet: SJ
		Peak Force N/Kg	Peak Force N/Kg	Peak Force N/Kg	Peak Force N/Kg	Peak Force N/Kg			Peak Force N/Kg	Peak Force N/Kg	Peak Force N/Kg	Peak Force N/Kg	Peak Force N/Kg					Max Velocity (m.s^-1)	Max Velocity (m.s^-1)	Max Velocity (m.s^-1)	Max Velocity (m.s^-1)	Max Velocity (m.s^-1)			Max Velocity (m.s^-1)	Max Velocity (m.s^-1)	Max Velocity (m.s^-1)	Max Velocity (m.s^-1)	Max Velocity (m.s^-1)
		Control	Control	Control	Control	Control			Fatigue	Fatigue	Fatigue	Fatigue	Fatigue					Control	Control	Control	Control	Control			Fatigue	Fatigue	Fatigue	Fatigue	Fatigue
		Baseline	15 min	1 h	24 h	48 h			Baseline	15 min	1 h	24 h	48 h					Baseline	15 min	1 h	24 h	48 h			Baseline	15 min	1 h	24 h	48 h
1	Control	19.5611	18.8101	18.8359	19.8592	18.5131		Fatigue	18.1853	18.6204	18.7588	19.0744	19.1783			1	Control	1.90167	1.855	1.855	1.82	1.815		Fatigue	1.74	1.71167	1.72667	1.84333	1.81167
2	Control	18.0566	17.7439	17.892	18.3325	17.967		Fatigue	18.333	18.2379	18.7403	18.7156	17.8946			2	Control	2.05167	2.06333	2.08667	2.12833	2.17		Fatigue	2.125	2.08	2.05167	2.09833	2.11167
3	Control	20.7344	20.9553	21.4213	20.4172	21.5771		Fatigue	23.6402	24.15	23.7596	23.002	22.147			3	Control	2.32167	2.35333	2.35167	2.33333	2.385		Fatigue	2.31833	2.27667	2.205	2.29	2.29667
4	Control	21.2038	21.0959	21.2915	21.0775	21.0769		Fatigue	20.5705	19.6049	20.2311	20.1431	20.1035			4	Control	2.49833	2.46167	2.44833	2.47833	2.455		Fatigue	2.57667	2.40833	2.44167	2.44667	2.41
5	Control	17.4044	17.5136	17.3292	17.9036	18.4045		Fatigue	18.5999	17.6148	17.7287	18.1278	18.5965			5	Control	1.92167	1.90667	1.85	1.91667	1.96167		Fatigue	1.99333	1.89167	1.855	1.955	1.895
6	Control	21.2381	21.594	22.5591	21.1607	21.2192		Fatigue	19.9545	20.6012	21.0239	21.3193	20.625			6	Control	2.50333	2.385	2.34333	2.49833	2.48833		Fatigue	2.465	2.36167	2.41667	2.46333	2.455
7	Control	22.288	22.9441	22.3882	22.3081	22.507		Fatigue	26.9312	25.612	24.9645	23.6548	22.7808			7	Control	2.72167	2.69	2.75667	2.77667	2.82667		Fatigue	2.735	2.69833	2.725	2.75333	2.77833
8	Control	22.0822	21.6576	21.4665	22.287	21.2325		Fatigue	21.2932	21.5555	21.6835	22.1702	22.5604			8	Control	2.51	2.45167	2.42333	2.47167	2.36667		Fatigue	2.56833	2.48833	3.09167	2.56	2.43333
9	Control	22.2987	22.9791	22.3934	22.386	22.6079		Fatigue	22.7629	22.2243	21.8981	21.3231	21.4327			9	Control	2.435	2.47833	2.48833	2.44167	2.64833		Fatigue	2.535	2.41167	2.46	2.53167	2.57333
10	Control	18.7757	18.8499	19.1805	19.8697	19.9105		Fatigue	18.8498	18.3407	18.3547	18.7403	18.6369			10	Control	2.05667	2.015	2.01	2.045	2.025		Fatigue	1.96833	1.8	1.82333	1.97167	2.05
11	Control	21.2298	21.3512	21.0966	21.7879	21.0827		Fatigue	21.2937	21.4613	21.7383	21.8873	21.7586			11	Control	2.21	2.18667	2.13333	2.11667	2.19333		Fatigue	2.165	2.14833	2.00833	2.01167	2.00833
12	Control	20.6716	20.7129	20.0967	20.8432	21.5238		Fatigue	19.7802	20.15	20.972	20.4627	20.185			12	Control	2.55333	2.45333	2.515	2.52333	2.49333		Fatigue	2.51	2.45333	2.35167	2.5	2.5
13	Control	21.4374	21.2893	21.6955	22.3381	21.5854		Fatigue	21.4261	21.3078	20.7061	20.4664	19.4705			13	Control	2.43667	2.395	2.31	2.37333	2.34167		Fatigue	2.36167	2.30333	2.33	2.355	2.365
14	Control	18.9641	19.3522	19.9871	20.1652	20.2475		Fatigue	19.9729	20.3344	20.39	20.6253	20.3657			14	Control	2.29333	2.27	2.17	2.26	2.28667		Fatigue	2.22333	2.1	2.19667	2.22167	2.23833
15	Control	24.0057	24.6304	25.3297	25.4381	24.6977		Fatigue	24.0869	24.3228	23.9739	25.3486	24.8161			15	Control	2.36333	2.38333	2.395	2.445	2.395		Fatigue	2.52333	2.46333	2.45167	2.47167	2.43667
16	Control	20.763	21.3974	22.7606	22.5246	23.1352		Fatigue	22.3855	23.2391	23.0223	22.347	21.9211			16	Control	2.525	2.49	2.49833	2.49	2.48333		Fatigue	2.50833	2.47667	2.45	2.49	2.53167
17	Control	20.4888	20.3979	20.8022	20.923	21.2917		Fatigue	21.1076	20.5886	21.0737	21.1709	21.3163			17	Control	2.432	2.47	2.49833	2.47	2.46		Fatigue	2.39	2.36	2.35	2.47167	2.47
18	Control	17.8735	17.8577	18.7563	19.6044	19.091		Fatigue	19.1552	19.1322	18.7296	18.9631	19.8917			18	Control	1.95	1.945	1.90833	1.93667	1.93167		Fatigue	1.92333	1.80333	1.755	1.86833	1.98667
19	Control	23.9265	23.8483	23.7804	22.6645	23.5951		Fatigue	22.8935	23.5734	23.6081	23.673	23.4225			19	Control	2.35667	2.285	2.26167	2.34667	2.35		Fatigue	2.315	2.245	2.19667	2.25333	2.23833
20	Control	23.5966	23.7997	23.7872	23.1915	23.1228		Fatigue	23.3675	23.0473	24.1876	24.4227	23.8152			20	Control	2.515	2.52167	2.50333	2.505	2.53		Fatigue	2.68667	2.55667	2.50333	2.55333	2.56667
21	Control	25.6569	25.3504	25.9133	25.3155	25.4262		Fatigue	24.5862	24.3437	24.9529	25.1647	25.5032			21	Control	2.61667	2.65333	2.47333	2.67333	2.69		Fatigue	2.59333	2.485	2.495	2.57333	2.54667
22	Control	19.9847	19.863	20.048	20.1181	20.2597		Fatigue	20.59	19.5991	20.2152	19.9715	19.6912			22	Control	2.495	2.41833	2.425	2.50667	2.495		Fatigue	2.63833	2.395	2.40333	2.51833	2.44833
23	Control	21.1828	21.1828	21.0673	21.7791	21.56		Fatigue	20.821	20.0052	20.1707	20.8048	21.2552			23	Control	2.64333	2.6	2.61667	2.70333	2.69167		Fatigue	2.61833	2.425	2.485	2.63333	2.64
24	Control	17.7648	17.7756	18.2359	18.5179	18.3773		Fatigue	17.8529	18.241	18.0928	18.0978	18.2203			24	Control	2.625	2.56833	2.53667	2.59833	2.61833		Fatigue	2.53333	2.58833	2.52167	2.655	2.63333
25	Control	20.8407	21.778	22.0907	21.3882	21.7508		Fatigue	21.836	23.1251	22.9779	22.2729	22.897			25	Control	2.84167	2.83	2.81	2.875	2.83333		Fatigue	2.87	2.52667	2.76833	2.78667	2.92
26	Control	21.1634	22.5057	22.584	22.0087	20.982		Fatigue	18.5552	20.147	20.573	20.5143	20.7706			26	Control	2.20333	2.125	2.02833	2.12833	2.145		Fatigue	2.24	2.175	2.145	2.19	2.26833
27	Control	22.935	22.3986	24.3512	25.0416	25.8158		Fatigue	28.3466	25.626	26.99	26.8146	26.1351			27	Control	2.68	2.68	2.57	2.65667	2.52833		Fatigue	2.59667	2.48833	2.435	2.63667	2.64167
29	Control	17.3319	17.3517	17.7162	17.7647	18.0925		Fatigue	20.0397	17.1609	17.3111	17.5519	17.3373			29	Control	2.19833	2.16833	2.24833	2.24167	2.25833		Fatigue	2.19833	2.14	2.16667	2.22833	2.22333
30	Control	20.2866	20.7302	20.8931	20.9458	20.8878		Fatigue	20.8013	20.0341	20.2949	20.8359	20.9904			30	Control	2.44333	2.42333	2.43	2.505	2.475		Fatigue	2.57667	2.35833	2.46	2.44833	2.44167
31	Control	19.5751	19.8446	19.147	17.7152	21.3343		Fatigue	20.5215	18.8022	17.7303	15.6468	15.5107			31	Control	2.545	2.52	2.48833	2.57333	2.58833		Fatigue	2.52333	2.39	2.45167	2.45667	2.55167
32	Control	23.8164	24.1527	23.5078	23.4122	24.0261		Fatigue	24.1796	23.4038	23.5123	23.4688	24.0204			32	Control	3.14667	3.06	3.04833	3.065	3.11167		Fatigue	3.01167	2.93167	2.97667	2.97333	3.02667
		SJ Height (cm)	SJ Height (cm)	SJ Height (cm)	SJ Height (cm)	SJ Height (cm)			SJ Height (cm)	SJ Height (cm)	SJ Height (cm)	SJ Height (cm)	SJ Height (cm)					SJ Flight Time to Contration Time	SJ Flight Time to Contration Time	SJ Flight Time to Contration Time	SJ Flight Time to Contration Time	SJ Flight Time to Contration Time			SJ Flight Time to Contration Time	SJ Flight Time to Contration Time	SJ Flight Time to Contration Time	SJ Flight Time to Contration Time	SJ Flight Time to Contration Time
		Control	Control	Control	Control	Control			Fatigue	Fatigue	Fatigue	Fatigue	Fatigue					Control	Control	Control	Control	Control			Fatigue	Fatigue	Fatigue	Fatigue	Fatigue
		Baseline	15 min	1 h	24 h	48 h			Baseline	15 min	1 h	24 h	48 h					Baseline	15 min	1 h	24 h	48 h			Baseline	15 min	1 h	24 h	48 h
1	Control	15.6667	14.6667	14.3333	14.1667	14.3333		Fatigue	12.8333	12.6667	12.8333	14.8333	13.6667			1	Control	0.926635	0.853653	0.855251	0.817564	0.798118		Fatigue	0.712481	0.741911	0.766062	0.819446	0.740249
2	Control	18.5	18.6667	19.1667	19.8333	21		Fatigue	20.1667	18.8333	18.5	19.5	19.8333			2	Control	0.828899	0.790213	0.871796	0.89314	0.903876		Fatigue	0.894363	0.887631	0.918393	0.906237	0.842073
3	Control	24.8333	25.6667	25.8333	25	26.1667		Fatigue	25.1667	24	22	24.3333	24.5			3	Control	1.15644	1.17773	1.25654	1.20254	1.33523		Fatigue	1.51196	1.51309	1.5558	1.54059	1.45574
4	Control	28.5	27.6667	27	28	27.3333		Fatigue	30.5	26.3333	26.8333	27	26.5			4	Control	1.04208	1.02934	0.961417	1.00682	0.991057		Fatigue	1.06325	0.957863	0.999761	1.00111	1.00697
5	Control	16.5	15.8333	14.6667	16.1667	16.5		Fatigue	18	15.5	14.8333	17.3333	15.8333			5	Control	0.820474	0.790006	0.746138	0.871976	0.879555		Fatigue	0.912097	0.818338	0.818155	0.89896	0.817189
6	Control	29.5	26.5	25.6667	29.1667	28.8333		Fatigue	28.6667	26	27.1667	28.3333	28.3333			6	Control	1.35851	1.32293	1.3378	1.28174	1.24928		Fatigue	1.26009	1.24022	1.21992	1.31586	1.21709
7	Control	35.5	34.8333	36.5	37	38.6667		Fatigue	36.3333	35.1667	35.8333	36.8333	37.3333			7	Control	1.44715	1.38545	1.4277	1.40076	1.47811		Fatigue	1.89995	1.64271	1.62554	1.62881	1.46822
8	Control	30	28.1667	27.6667	29.5	26.5		Fatigue	31.6667	28.2	49.5	31.3333	28.1667			8	Control	1.20101	1.17177	1.10101	1.22366	1.16205		Fatigue	1.13151	1.05732	0.795865	1.18939	1.17538
9	Control	28.3333	29.5	29.1667	28.3333	33.5		Fatigue	31	27.3333	28.3333	30.5	31.5			9	Control	1.47041	1.52335	1.53877	1.47216	1.47571		Fatigue	1.36565	1.32288	1.2472	1.35488	1.33464
10	Control	18.6667	17.8333	17.5	18.6667	18		Fatigue	16.8333	13.1667	13.5	16.5	18.3333			10	Control	0.880177	0.878412	0.933682	1.0466	1.05154		Fatigue	0.952701	0.73391	0.754539	0.823214	0.927814
11	Control	23	22.5	21.1667	20.8333	22.5		Fatigue	21.8333	21.3333	18.5	18.5	18.3333			11	Control	1.10367	1.13548	1.10945	1.20488	1.14496		Fatigue	1.09458	1.16501	1.1504	1.20017	1.1509
12	Control	30.8	28	29.6667	30.3333	29.1667		Fatigue	29.3333	28.1667	25.5	29.1667	29.3333			12	Control	1.08487	1.01068	1.06426	1.0057	1.03082		Fatigue	1.08058	1.08305	1.00607	1.03364	1.0185
13	Control	27.8333	27	24.5	26	25.5		Fatigue	25.8333	24.5	24.8333	25.6667	25.6667			13	Control	1.14874	1.11708	1.05005	1.10192	1.0602		Fatigue	1.04939	1.04701	1	0.938087	0.88368
14	Control	24	23.6667	21.1667	23.5	24.1667		Fatigue	22.5	19.6667	21.8333	22.5	22.6667			14	Control	0.925616	0.902523	0.918406	0.939861	0.980783		Fatigue	0.976274	0.93373	0.946496	0.910324	0.956465
15	Control	26.3333	26.8333	27.3333	28.1667	27		Fatigue	30.3333	28.5	28.3333	28.8333	28.1667			15	Control	1.40707	1.4999	1.62169	1.59711	1.50333		Fatigue	1.55882	1.50092	1.53713	1.6914	1.54532
16	Control	30	29.3333	29.3333	29.1667	29		Fatigue	29.6667	28.8333	28.3333	29.1667	30.1667			16	Control	1.13746	1.25172	1.31019	1.32195	1.36822		Fatigue	1.29623	1.32168	1.33957	1.23955	1.34304
17	Control	27.2	28.3333	28.8333	28.3333	28		Fatigue	26.3333	25	25.1667	28.5	28.3333			17	Control	1.0784	1.23404	1.28938	1.19768	1.22658		Fatigue	1.14906	1.14815	1.22846	1.23846	1.24885
18	Control	16.5	16.5	15.8333	16.3333	16.1667		Fatigue	16	13.6667	12.8333	14.8333	17.1667			18	Control	0.70178	0.696438	0.795398	0.907552	0.880848		Fatigue	0.833354	0.734938	0.727411	0.756968	0.974931
19	Control	26.1667	24.6667	23.6667	25.6667	26		Fatigue	25.1667	23.1667	22.1667	23.8333	23.3333			19	Control	1.51765	1.44333	1.42706	1.34679	1.38379		Fatigue	1.30922	1.31015	1.32723	1.39848	1.2792
20	Control	30.1667	30.3333	29.8333	29.8333	30.1667		Fatigue	34.6667	30.8333	29.6667	30.8333	31.5			20	Control	1.37874	1.48427	1.41689	1.39483	1.3788		Fatigue	1.53497	1.40547	1.52815	1.39183	1.43194
21	Control	32.3333	33.5	28.8333	34.5	34.6667		Fatigue	32	29	29.3333	31.6667	31			21	Control	1.47878	1.67593	1.50551	1.59445	1.5772		Fatigue	1.45083	1.37743	1.45396	1.55587	1.55825
22	Control	29.1667	27.3333	27.3333	29.6667	29.5		Fatigue	33.1667	26.6667	26.8333	29.8333	28			22	Control	1.08123	1.07962	1.09286	1.1186	1.077		Fatigue	1.26258	1.10156	1.07789	1.14961	1.06983
23	Control	33	32	32.3333	34.5	34.5		Fatigue	32.6667	27	28.8333	33	33			23	Control	1.39649	1.39473	1.3765	1.42134	1.43577		Fatigue	1.39902	1.2241	1.23638	1.39433	1.38764
24	Control	32	30.6667	30	31.5	32		Fatigue	29.6667	31	29.6667	33	32.6667			24	Control	0.981279	0.96998	0.985399	1.06225	1.1078		Fatigue	0.994491	1.02712	0.978265	1.02432	0.978294
25	Control	37.8333	37.6667	37.1667	38.8333	37.5		Fatigue	38.6667	34.2	34.5	35.8333	40.2			25	Control	1.17252	1.21986	1.26207	1.12799	1.19617		Fatigue	1.22409	1.55976	1.21515	1.14632	1.34424
26	Control	22.3333	20.6667	18.6667	21	21.3333		Fatigue	23.1667	21.6667	21.1667	22.3333	24.1667			26	Control	1.3216	1.44885	1.40233	1.41213	1.24751		Fatigue	1.01292	1.18608	1.21288	1.22469	1.28188
27	Control	33.5	33.3333	30.5	32.3333	29.6667		Fatigue	31.3333	28.1667	27.1667	32.5	32.5			27	Control	1.316	1.3144	1.26288	1.52189	1.38386		Fatigue	1.68329	1.43356	1.5016	1.65174	1.5557
29	Control	22	21.5	23	23	23.3333		Fatigue	22.1667	20.5	21.1667	22.5	22.3333			29	Control	0.847885	0.831012	0.88888	0.892853	0.912865		Fatigue	1.17394	0.810176	0.863917	0.900348	0.85364
30	Control	28	27.5	28	29.5	28.8333		Fatigue	31.5	25.5	28.5	28.3333	28.1667			30	Control	1.11045	1.05176	1.07552	1.09109	1.09791		Fatigue	1.25685	1.03623	1.10273	1.08994	1.13274
31	Control	30.6667	29.8333	28.8333	31.3333	31.8333		Fatigue	30	26.6667	28.1667	28.3333	31			31	Control	0.887231	0.849397	0.927037	0.88607	0.977722		Fatigue	0.925337	0.857809	0.827564	0.816887	0.86329
32	Control	48	45.3333	44.6667	45.3333	47		Fatigue	43.5	41	42.6667	42.3333	44.1667			32	Control	1.56044	1.59014	1.46809	1.48332	1.56244		Fatigue	1.5716	1.50685	1.45922	1.459	1.51453

## Sheet: CMJ
		CMJ Height (cm)	CMJ Height (cm)	CMJ Height (cm)	CMJ Height (cm)	CMJ Height (cm)			CMJ Height (cm)	CMJ Height (cm)	CMJ Height (cm)	CMJ Height (cm)	CMJ Height (cm)					Flight Time to Contraction Time	Flight Time to Contraction Time	Flight Time to Contraction Time	Flight Time to Contraction Time	Flight Time to Contraction Time			Flight Time to Contraction Time	Flight Time to Contraction Time	Flight Time to Contraction Time	Flight Time to Contraction Time	Flight Time to Contraction Time
		Control	Control	Control	Control	Control			Fatigue	Fatigue	Fatigue	Fatigue	Fatigue					Control	Control	Control	Control	Control			Fatigue	Fatigue	Fatigue	Fatigue	Fatigue
	Condition	Baseline	15 min	1 h	24 h	48 h			Baseline	15 min	1 h	24 h	48 h					Baseline	15 min	1 h	24 h	48 h			Baseline	15 min	1 h	24 h	48 h
1	Control	17.3333	16.1667	15.3333	14.8333	16.1667		Fatigue	15.5	14.1667	14.6667	16.6667	16.1667			1	Control	0.452939	0.436757	0.407186	0.42488	0.425398		Fatigue	0.402394	0.361653	0.369254	0.406551	0.42403
2	Control	19.3333	20	20	19.3333	21.8333		Fatigue	20.5	20.8333	20.6667	21.5	21.1667			2	Control	0.458159	0.466783	0.454106	0.473638	0.499049		Fatigue	0.462961	0.517082	0.49767	0.525719	0.505233
3	Control	29.8333	28.8333	28.5	28	30		Fatigue	31.3333	27.6667	28.1667	28.6667	29.3333			3	Control	0.609724	0.574514	0.550374	0.564689	0.609711		Fatigue	0.592608	0.594617	0.524877	0.604946	0.578443
4	Control	31.1667	30.5	29.8333	30.6667	30		Fatigue	31.6667	28.3333	28.8333	29.3333	29.5			4	Control	0.547742	0.501974	0.521952	0.513373	0.520605		Fatigue	0.554595	0.492876	0.526835	0.523227	0.535649
5	Control	16.8333	16.5	15.5	16.8333	17		Fatigue	18.3333	15.5	16.5	16.6667	16			5	Control	0.423807	0.441089	0.383201	0.428047	0.431487		Fatigue	0.500445	0.425384	0.437195	0.438639	0.423622
6	Control	30.6667	27.8333	28.1667	31.5	31.6667		Fatigue	33.1667	28.8333	30	30.5	30.6667			6	Control	0.589552	0.562287	0.54126	0.601329	0.61972		Fatigue	0.65718	0.594455	0.541419	0.661535	0.619196
7	Control	40.5	39.5	39.5	39.5	48.5		Fatigue	43.1667	40.5	41	43.1667	43.1667			7	Control	0.633429	0.648301	0.613457	0.615708	0.659089		Fatigue	0.674188	0.64715	0.629751	0.684704	0.614191
8	Control	33	31.5	31.6667	32.3333	30.1667		Fatigue	33.6667	31.6667	30.5	34.5	30.6667			8	Control	0.714748	0.715203	0.748435	0.803921	0.737387		Fatigue	0.674702	0.566239	0.199082	0.743367	0.722696
9	Control	36.5	36.1667	35.8333	37.3333	38.8333		Fatigue	36.3333	33.1667	34.6667	36.6667	36.6667			9	Control	0.663938	0.636679	0.633937	0.6231	0.6043		Fatigue	0.59341	0.546791	0.564275	0.599086	0.587851
10	Control	23.6667	22.3333	22.3333	22	21		Fatigue	21	17.1667	16.1667	21	22.5			10	Control	0.563038	0.570777	0.560961	0.611118	0.57766		Fatigue	0.500262	0.403181	0.356243	0.44824	0.499784
11	Control	25	23.6667	23.8333	23	23.5		Fatigue	24.1667	23.1667	21.8333	23	21.3333			11	Control	0.515098	0.439015	0.468259	0.507106	0.501625		Fatigue	0.50445	0.479655	0.435233	0.479899	0.440017
12	Control	31.5	29.8333	31	31	31.8333		Fatigue	30.3333	29	27.6667	31.3333	31.1667			12	Control	0.570878	0.570102	0.555341	0.586423	0.578816		Fatigue	0.587652	0.535372	0.495261	0.612862	0.544936
13	Control	31.8333	31	30.8333	31.1667	30		Fatigue	28.8333	26.8333	27	27.6667	27.5			13	Control	0.541271	0.572816	0.587201	0.543355	0.520568		Fatigue	0.488338	0.462046	0.440958	0.437832	0.439924
14	Control	27.5	27.1667	24.5	27.6667	27.6667		Fatigue	26.5	25.1667	25.6667	25.8333	26.1667			14	Control	0.545031	0.496842	0.494157	0.590796	0.593094		Fatigue	0.520537	0.464501	0.441086	0.480883	0.538769
15	Control	30	29.6667	28.8333	30.3333	29		Fatigue	30.1667	28.5	29.6667	29	29.5			15	Control	0.838525	0.754003	0.755667	0.724926	0.664534		Fatigue	0.756422	0.751809	0.709995	0.751316	0.804352
16	Control	31.6667	30	36.3333	29.6667	30.8333		Fatigue	30.3333	29	29.6667	28.5	29.6667			16	Control	0.722207	0.743077	0.79976	0.73974	0.784828		Fatigue	0.731077	0.760436	0.732345	0.738577	0.748134
17	Control	32.3333	30.1667	30.3333	29.8333	29.5		Fatigue	29.6667	29.1667	29.1667	31.3333	32			17	Control	0.627808	0.54813	0.551048	0.549732	0.54079		Fatigue	0.540532	0.51744	0.549953	0.574	0.561439
18	Control	19	18.1667	18	17.6667	18.5		Fatigue	17.1667	16.6667	16.3333	17	17.8333			18	Control	0.530403	0.517295	0.4435	0.448285	0.484025		Fatigue	0.472794	0.417473	0.41236	0.378151	0.44821
19	Control	28.6667	27.6667	26.8333	28	29.8333		Fatigue	27.3333	25.5	25	27.6667	28.6667			19	Control	0.66138	0.582997	0.572968	0.6115	0.661731		Fatigue	0.611994	0.570422	0.551712	0.608923	0.650503
20	Control	32.5	32.1667	32.6667	31.8333	33		Fatigue	35.3333	32.5	33.6667	34	33.8333			20	Control	0.680001	0.714663	0.698205	0.634456	0.769274		Fatigue	0.677204	0.626527	0.6143	0.620386	0.659316
21	Control	38.5	35.5	34.3333	37.3333	37.1667		Fatigue	35	30.5	31	34.8333	33.1667			21	Control	0.716953	0.626838	0.606195	0.616715	0.688846		Fatigue	0.682479	0.555911	0.607792	0.668976	0.641391
22	Control	34.8333	34.6667	32.3333	35.3333	34.6667		Fatigue	36.5	31.8333	31.3333	34	34.3333			22	Control	0.646767	0.605673	0.634604	0.636784	0.630395		Fatigue	0.731275	0.651737	0.597144	0.685332	0.670634
23	Control	35.3333	34.6667	34.6667	37	35.6667		Fatigue	35.6667	31.5	32.5	35.3333	35.8333			23	Control	0.718833	0.718138	0.724379	0.7712	0.713856		Fatigue	0.806313	0.711023	0.671463	0.718062	0.740453
24	Control	34.5	34.5	32.8333	34.8333	35		Fatigue	31.8333	32.3333	31	34.5	33.6667			24	Control	0.493107	0.469083	0.454918	0.496491	0.49803		Fatigue	0.481959	0.456749	0.458693	0.485048	0.50796
25	Control	39.1667	40	36.8333	41.3333	37.1667		Fatigue	39.5	33.8333	37.8333	37	38.8333			25	Control	0.751839	0.737608	0.752076	0.726553	0.757435		Fatigue	0.822734	0.731355	0.752008	0.726966	0.796837
26	Control	25.5	24.6667	24	25.1667	25.8333		Fatigue	26.1667	25	25.1667	26.5	25.6667			26	Control	0.636903	0.635499	0.673647	0.61503	0.659149		Fatigue	0.53581	0.569131	0.615173	0.61982	0.621813
27	Control	37.5	34.6667	35.5	37.5	36.3333		Fatigue	39	35.3333	36	38.3333	38.3333			27	Control	0.658503	0.628509	0.618945	0.694391	0.686572		Fatigue	0.720578	0.705836	0.707346	0.725534	0.715968
29	Control	21.8333	21.8333	23.5	23.6667	23.3333		Fatigue	31.1667	21.5	21.6667	22.6667	23			29	Control	0.435931	0.438126	0.44922	0.431049	0.455682		Fatigue	0.551682	0.423571	0.453267	0.465435	0.461718
30	Control	30.8333	30.1667	32	32.3333	31.3333		Fatigue	33.3333	28.5	32	30.6667	31.1667			30	Control	0.480671	0.46643	0.50163	0.501946	0.513644		Fatigue	0.539096	0.49381	0.50163	0.474564	0.505703
31	Control	34.5	34.3333	33.1667	35.3333	35		Fatigue	35	30.1667	32.5	33.8333	33.3333			31	Control	0.679105	0.705611	0.708387	0.742833	0.792713		Fatigue	0.753809	0.663716	0.651998	0.700235	0.684373
32	Control	48.3333	47.6667	46.6667	46	46.1667		Fatigue	47.1667	44.8333	45.1667	46.3333	47.1667			32	Control	0.751523	0.724667	0.674133	0.687707	0.707586		Fatigue	0.705719	0.715873	0.680712	0.6832	0.740937
		CMJ Velocity (m.s^-1)	CMJ Velocity (m.s^-1)	CMJ Velocity (m.s^-1)	CMJ Velocity (m.s^-1)	CMJ Velocity (m.s^-1)			CMJ Velocity (m.s^-1)	CMJ Velocity (m.s^-1)	CMJ Velocity (m.s^-1)	CMJ Velocity (m.s^-1)	CMJ Velocity (m.s^-1)					Peak Force N/Kg	Peak Force N/Kg	Peak Force N/Kg	Peak Force N/Kg	Peak Force N/Kg			Peak Force N/Kg	Peak Force N/Kg	Peak Force N/Kg	Peak Force N/Kg	Peak Force N/Kg
		Control	Control	Control	Control	Control			Fatigue	Fatigue	Fatigue	Fatigue	Fatigue					Control	Control	Control	Control	Control			Fatigue	Fatigue	Fatigue	Fatigue	Fatigue
Name	Condition	Baseline	15 min	1 h	24 h	48 h			Baseline	15 min	1 h	24 h	48 h					Baseline	15 min	1 h	24 h	48 h			Baseline	15 min	1 h	24 h	48 h
1	Control	1.995	1.935	1.915	1.87667	1.91167		Fatigue	1.865	1.815	1.82833	1.945	1.93667			1	Control	18.4742	18.4292	17.9754	19.1734	18.7887		Fatigue	18.5434	17.7333	17.8783	17.8363	18.273
2	Control	2.09333	2.13333	2.13833	2.11167	2.215		Fatigue	2.15	2.16333	2.14833	2.19667	2.18333			2	Control	19.5904	19.5779	19.1168	19.4602	20.692		Fatigue	19.1871	19.7434	19.4969	20.2397	20.0474
3	Control	2.51667	2.48833	2.48167	2.45833	2.53167		Fatigue	2.58167	2.445	2.46667	2.48333	2.50833			3	Control	21.1014	20.0425	18.6533	20.2084	21.3104		Fatigue	20.6897	20.6395	20.1499	21.3964	20.8219
4	Control	2.615	2.59	2.57167	2.6	2.57333		Fatigue	2.64	2.51167	2.535	2.55167	2.555			4	Control	21.2698	20.6813	20.5148	20.778	20.4539		Fatigue	21.7904	20.3538	21.0097	20.9075	21.1811
5	Control	1.94833	1.92167	1.88667	1.96833	1.98		Fatigue	2.015	1.90167	1.93667	1.93667	1.925			5	Control	20.5711	20.3394	19.3021	20.0978	20.7303		Fatigue	22.4642	20.1387	19.6439	19.6024	19.3565
6	Control	2.555	2.44167	2.45167	2.575	2.59667		Fatigue	2.63667	2.48167	2.52333	2.53833	2.54833			6	Control	21.7423	21.5921	21.5604	21.3118	21.3209		Fatigue	22.5328	21.1928	21.0521	22.628	21.9247
7	Control	2.895	2.865	2.86833	2.86333	3.11667		Fatigue	2.98667	2.89833	2.91333	2.98167	2.97667			7	Control	19.5865	19.6851	20.9369	20.7068	21.085		Fatigue	22.865	21.9646	21.6294	22.0383	21.2418
8	Control	2.63667	2.59333	2.59167	2.60667	2.51		Fatigue	2.65333	2.585	2.55	2.68167	2.545			8	Control	23.0971	22.6851	23.4619	23.5284	24.3168		Fatigue	22.3266	21.2179	21.7168	22.6037	23.0416
9	Control	2.75333	2.73333	2.72833	2.78833	2.835		Fatigue	2.75667	2.65	2.70333	2.76833	2.77833			9	Control	24.3211	24.3988	23.5183	22.2121	22.3224		Fatigue	21.9353	20.2725	20.3923	22.4186	22.0722
10	Control	2.27833	2.22333	2.23333	2.205	2.17167		Fatigue	2.17667	2.03333	1.97667	2.165	2.235			10	Control	20.1455	20.1218	19.8352	21.0825	20.5195		Fatigue	19.5346	19.1005	18.6367	19.1488	19.3088
11	Control	2.3	2.24833	2.25	2.235	2.24333		Fatigue	2.26833	2.24667	2.19	2.22833	2.15333			11	Control	21.1602	20.4777	20.9967	20.7749	21.2237		Fatigue	21.6735	21.0412	20.6272	20.7593	20.3022
12	Control	2.59667	2.525	2.57	2.56333	2.59833		Fatigue	2.56167	2.5	2.44	2.575	2.585			12	Control	20.2631	19.7222	20.0627	19.0743	20.1491		Fatigue	20.733	19.5615	19.3634	21.0158	19.7542
13	Control	2.6	2.57167	2.56167	2.58	2.54		Fatigue	2.48833	2.41167	2.41667	2.44833	2.46667			13	Control	20.3408	20.2482	20.282	20.2011	19.7489		Fatigue	21.0181	19.1768	19.2423	20.2425	20.2391
14	Control	2.43833	2.43333	2.33	2.44	2.44167		Fatigue	2.40833	2.36	2.375	2.37667	2.38667			14	Control	20.1385	19.094	18.9845	20.2449	20.4582		Fatigue	19.5064	18.7376	18.7285	19.3857	19.6152
15	Control	2.515	2.515	2.47667	2.53667	2.47667		Fatigue	2.52167	2.47	2.50333	2.48667	2.50333			15	Control	27.8438	25.6318	25.2693	25.1823	24.081		Fatigue	23.7782	23.4909	23.3851	24.7041	25.3897
16	Control	2.595	2.53	2.73	2.53	2.56		Fatigue	2.545	2.48333	2.51167	2.46333	2.52167			16	Control	22.2825	22.3325	23.1277	22.9573	23.8051		Fatigue	23.0869	23.7086	22.896	23.3148	22.7578
17	Control	2.62333	2.56	2.54833	2.535	2.53167		Fatigue	2.54	2.51167	2.50833	2.59667	2.615			17	Control	23.1204	21.5355	21.3754	20.7039	20.8545		Fatigue	20.2408	20.3593	20.3695	19.5698	20.8792
18	Control	2.07667	2.03333	2.02833	2.01833	2.06333		Fatigue	2	1.96833	1.95	1.98333	2.01667			18	Control	20.233	20.1797	18.8328	18.9242	19.594		Fatigue	19.3164	18.6965	18.6518	18.3567	19.129
19	Control	2.465	2.42167	2.40333	2.42667	2.51167		Fatigue	2.41	2.34333	2.32	2.44333	2.46167			19	Control	25.9145	24.2652	24.3344	25.1821	26.4714		Fatigue	24.8732	24.7764	24.1161	25.9291	25.9981
20	Control	2.61333	2.59333	2.62167	2.59167	2.63		Fatigue	2.70833	2.62167	2.66	2.66833	2.66333			20	Control	23.2117	25.207	27.6672	24.7923	27.2031		Fatigue	22.4402	22.5706	21.9313	22.3653	22.7576
21	Control	2.82833	2.735	2.69	2.79	2.79		Fatigue	2.72167	2.55833	2.57333	2.70833	2.64167			21	Control	25.5497	23.7446	23.3331	22.8589	24.3178		Fatigue	24.007	21.8551	21.8515	23.0441	22.8537
22	Control	2.70833	2.705	2.62	2.72833	2.7		Fatigue	2.75	2.59167	2.57667	2.67167	2.69333			22	Control	21.1731	20.592	20.8381	21.371	20.9093		Fatigue	22.7266	20.5828	20.4999	21.2053	21.1817
23	Control	2.73	2.69333	2.70667	2.78167	2.74167		Fatigue	2.72667	2.58333	2.62	2.71667	2.73			23	Control	26.0406	26.0613	25.2795	26.5307	25.7438		Fatigue	27.5837	25.8564	24.198	25.6834	26.2331
24	Control	2.72667	2.60333	2.64667	2.74	2.735		Fatigue	2.60833	2.625	2.58333	2.69833	2.68667			24	Control	19.5908	18.8964	18.4784	18.8546	18.494		Fatigue	18.9984	18.5159	18.2961	18.7444	18.7534
25	Control	2.88667	2.91167	2.81667	2.97	2.815		Fatigue	2.9	2.68833	2.83167	2.81333	2.875			25	Control	24.779	24.4791	25.1419	24.406	25.0727		Fatigue	26.06	26.9823	25.7803	25.5423	26.5549
26	Control	2.33333	2.30667	2.28	2.32	2.35833		Fatigue	2.36167	2.31667	2.31833	2.37	2.33167			26	Control	22.0744	21.7898	22.322	21.8256	22.5381		Fatigue	21.9676	20.863	21.7081	21.6317	21.5851
27	Control	2.845	2.73167	2.765	2.82833	2.78833		Fatigue	2.87833	2.76167	2.77333	2.85167	2.85167			27	Control	22.3391	21.844	21.7968	25.1062	24.6458		Fatigue	26.4562	24.9524	25.2917	25.3026	24.981
29	Control	2.20833	2.20167	2.26333	2.27667	2.27167		Fatigue	2.525	2.19333	2.215	2.23333	2.25667			29	Control	19.9879	19.7269	20.0718	19.6603	20.3398		Fatigue	20.3469	20.1125	20.3105	20.9871	21.2918
30	Control	2.55833	2.53	2.59833	2.61833	2.58667		Fatigue	2.64167	2.47	2.59833	2.555	2.57			30	Control	20.2914	20.1417	20.1442	20.9361	21.04		Fatigue	22.8555	20.9494	20.1442	19.9655	20.808
31	Control	2.7	2.70333	2.64167	2.72	2.70667		Fatigue	2.71167	2.54	2.62833	2.67833	2.64833			31	Control	19.688	21.7605	21.8795	23.0666	23.6923		Fatigue	22.7324	22.4581	22.2455	22.2397	22.6807
32	Control	3.17	3.13833	3.11333	3.10167	3.09333		Fatigue	3.12833	3.05333	3.07167	3.1	3.12			32	Control	23.4136	22.7712	22.1066	22.0343	22.5243		Fatigue	23.0229	22.0727	21.9981	22.1997	23.1021

## Sheet: IMTP
		Peak Force N/Kg	Peak Force N/Kg	Peak Force N/Kg	Peak Force N/Kg	Peak Force N/Kg			Peak Force N/Kg	Peak Force N/Kg	Peak Force N/Kg	Peak Force N/Kg	Peak Force N/Kg
		Control	Control	Control	Control	Control			Fatigue	Fatigue	Fatigue	Fatigue	Fatigue
		Baseline	15 min	1 h	24 h	48 h			Baseline	15 min	1 h	24 h	48 h
1	Control	25.2194	25.4394	23.5739	25.7028	24.4259		Fatigue	24.5396	23.2896	22.6899	23.983	25.0693
2	Control	27.8216	27.899	25.6142	27.7714	26.9755		Fatigue	26.876	28.7868	28.3224	26.237	25.5235
3	Control	36.9787	35.5381	35.8863	36.6945	38.895		Fatigue	36.3599	37.7496	36.3072	36.5713	39.2172
4	Control	33.2803	31.7682	29.3606	31.27	30.9459		Fatigue	35.9637	31.1075	31.1229	30.7599	30.2287
5	Control	24.1354	23.3111	23.567	24.0552	23.1148		Fatigue	26.4381	24.0747	24.8586	25.0385	23.4105
6	Control	30.6391	30.006	29.8874	30.8147	30.0822		Fatigue	29.5337	30.3366	29.37	28.7128	31.4978
7	Control	43.6482	39.726	38.6512	39.6801	44.8938		Fatigue	43.2804	42.9159	44.7795	44.784	40.2075
8	Control	32.328	31.164	31.5894	30.2792	29.8133		Fatigue	28.1839	32.0894	29.819	30.5453	30.0578
9	Control	38.9327	36.173	33.9524	36.9019	35.7421		Fatigue	39.2735	36.7979	36.2458	33.9586	32.8614
10	Control	30.388	31.1962	34.1395	32.4833	32.1324		Fatigue	32.0248	26.9599	28.5365	26.8261	29.4952
11	Control	27.9442	25.4485	26.2278	25.949	25.2938		Fatigue	28.3035	26.6303	26.749	28.3657	27.7021
12	Control	35.2113	34.8946	36.0938	33.6608	33.7968		Fatigue	34.1683	35.5043	33.6013	35.0255	33.8869
13	Control	34.7317	34.8613	35.9327	34.8348	35.4034		Fatigue	35.0505	33.6828	33.9707	35.0441	35.2395
14	Control	37.3984	38.0919	34.1944	37.1857	37.9716		Fatigue	35.905	33.5322	33.6824	40.3611	39.3459
15	Control	33.1349	33.242	33.8182	32.6527	33.5263		Fatigue	34.5159	36.407	34.4577	34.6826	34.5648
16	Control	39.4965	41.2371	39.561	38.9954	42.3288		Fatigue	41.2705	41.1496	44.0739	38.4776	38.0145
17	Control	40.4407	42.7144	41.1438	39.9339	35.872		Fatigue	37.1163	35.4888	36.8099	36.0189	36.2846
18	Control	33.1627	32.3039	32.7324	32.3707	33.5342		Fatigue	36.7255	33.1246	31.7656	32.7949	35.1479
19	Control	28.6934	29.6765	27.5261	29.5599	30.0048		Fatigue	28.969	26.9142	24.6986	27.9548	26.0538
20	Control	33.4078	29.9225	31.2127	33.9098	34.4426		Fatigue	33.9021	30.053	28.7145	32.5239	27.5049
21	Control	33.7237	36.0288	36.6932	32.7319	34.2031		Fatigue	32.985	29.3623	27.4737	28.3817	27.8083
22	Control	36.1344	33.4996	32.4873	33.5288	32.1745		Fatigue	35.9136	34.3224	33.6531	36.0998	34.8809
23	Control	39.0051	37.6005	37.2911	38.7983	36.3175		Fatigue	39.929	37.6646	38.115	36.6144	37.462
24	Control	47.4119	40.0829	47.5699	51.9429	49.4939		Fatigue	46.5317	47.0558	41.2089	45.4489	45.2869
25	Control	36.4176	35.3161	37.1163	36.2011	35.1192		Fatigue	36.7034	33.5596	32.7108	33.486	36.8054
26	Control	31.0177	31.1043	31.315	31.034	34.184		Fatigue	30.7754	29.7533	29.6437	31.3975	32.7632
27	Control	33.3125	30.4403	31.4664	34.2089	32.6925		Fatigue	36.6394	35.5574	34.565	34.265	34.9815
29	Control	33.1237	31.4079	29.8733	32.5438	32.3015		Fatigue	33.91	31.3089	31.4659	31.0269	32.1024
30	Control	35.6272	34.8121	34.2869	34.9177	34.0039		Fatigue	36.1443	36.0569	35.1331	33.5595	34.6298
31	Control	31.2102	27.8559	27.9536	29.7601	31.0409		Fatigue	31.2334	31.3574	31.0384	30.1061	32.2981
32	Control	51.9101	48.6255	46.855	45.136	48.1296		Fatigue	46.3116	43.3499	44.3736	45.9518	44.1765

## Sheet: Sprintmax
		Peak Power (Watts)	Peak Power (Watts)	Peak Power (Watts)	Peak Power (Watts)	Peak Power (Watts)			Peak Power (Watts)	Peak Power (Watts)	Peak Power (Watts)	Peak Power (Watts)	Peak Power (Watts)					Peak Cadence (RPM)	Peak Cadence (RPM)	Peak Cadence (RPM)	Peak Cadence (RPM)	Peak Cadence (RPM)			Peak Cadence (RPM)	Peak Cadence (RPM)	Peak Cadence (RPM)	Peak Cadence (RPM)	Peak Cadence (RPM)
		Control	Control	Control	Control	Control			Fatigue	Fatigue	Fatigue	Fatigue	Fatigue					Control	Control	Control	Control	Control			Fatigue	Fatigue	Fatigue	Fatigue	Fatigue
		Baseline	15 min	1 h	24 h	48 h			Baseline	15 min	1 h	24 h	48 h					Baseline	15 min	1 h	24 h	48 h			Baseline	15 min	1 h	24 h	48 h
1	Control	561.5	517	523	567.5	535		Fatigue	492.5	420.5	463.5	510	513.5			1	Control	124	124	121	125	123		Fatigue	117	106.5	112	122	121.5
2	Control	774	867	860.5	809	922.5		Fatigue	861.5	849	803.5	871.5	812.5			2	Control	135.5	139.5	139.5	138	142.5		Fatigue	138.5	135.5	135	137	138
3	Control	1226.5	1239.5	1286				Fatigue	1195.5	1122.5	1150	1228.5	1231.5			3	Control	157	159	161	#DIV/0!	#DIV/0!		Fatigue	161	155	155	158.5	160.5
4	Control	1171	1015.5	966	1043	1002		Fatigue	997.5	971	919	953.5	984			4	Control	157	154	153	154	150.5		Fatigue	144.5	132	137	144.5	150.5
5	Control	484	437	436.5	450.5	480		Fatigue	487	423.5	417.5	436	473			5	Control	110	106.5	107.5	107.5	109.5		Fatigue	110	104.5	105.5	107.5	108.5
6	Control	1110	1056.5	1077	1125.5	1106.5		Fatigue	1040.5	969.5	969.5	1052.5	1059			6	Control	160	159	158.5	161	160.5		Fatigue	155	149.5	149.5	154	156
7	Control	1190	1097	1154.5	1065	1134.5		Fatigue	1199.5	1168	1162	1176	1188			7	Control	170	171	171.5	171	173.5		Fatigue	173.5	172	171	175	172.5
8	Control	930	903.5	886.5	899.5	861		Fatigue	955	889	917.5	923	889			8	Control	154	153.5	155	155.5	152.5		Fatigue	151	149	151.5	151.5	149.5
9	Control	1059	1069	1023	1029	997.5		Fatigue	981.5	953.5	975.5	828	1014			9	Control	155.5	153.5	155.5	156	158		Fatigue	153	153	152	147.5	159
10	Control	853	821.5	828.5	815.5	830.5		Fatigue	874	800	830.5	890.5	916			10	Control	152.5	150.5	150.5	151.5	151.5		Fatigue	153	143.5	143	149.5	150.5
11	Control	608	553.5	603	577	559.5		Fatigue	573	560.5	581	581.5	618.5			11	Control	131	130	129.5	130	127		Fatigue	129.5	115.5	124	126	131
12	Control	710.5	726	733.5	689.5	709.5		Fatigue	655	527.5	551.5	673.5	693.5			12	Control	137	135	134	134.5	136		Fatigue	131	113	117	127	133.5
13	Control	1059.5	1091.5	1066.5	1050	1099		Fatigue	1145	1054	1112.5	1088.5	1056			13	Control	158	161.5	160	158.5	163.5		Fatigue	166.5	164	167	164	164.5
14	Control	1087	1178.5	1112.5	1097.5	1157		Fatigue	1134	1076	1079	1116	1085			14	Control	158	156	155	155	153.5		Fatigue	156	153.5	154.5	156	154
15	Control	899.5	921	887	841.5	897		Fatigue	818.5	915	885.5	855	876.5			15	Control	145.5	146.5	145.5	152	151		Fatigue	149	149	149.5	149	149.5
16	Control	974	915	865	859.5	911		Fatigue	948.5	971.5	964.5	935.5	924			16	Control	153	153	150.5	149.5	150.5		Fatigue	153	153.5	154	151.5	155
17	Control	956	900.5	924.5	924	962.5		Fatigue	918	882	917	958	902			17	Control	149.5	153	158.5	158.5	158.5		Fatigue	159.5	153.5	155.5	161.5	160.5
18	Control	709	753	572.5	641	663		Fatigue	776	763	786.5	812.5	865			18	Control	131.5	130.5	127.5	129	135		Fatigue	137.5	128	127	129	138.5
19	Control	784.5	800	782	837	871		Fatigue	737.5	680.5	669	804	785			19	Control	134.5	133	134	136	137		Fatigue	134.5	130.5	131	136.5	136.5
20	Control	804	853	907.5	867	844		Fatigue	913	843	841	842	813.5			20	Control	151	152.5	154.5	154	153.5		Fatigue	150	151	148	153	151
21	Control	726	738	699.5	807.5	786		Fatigue	718	634.5	673.5	790	733.5			21	Control	140	142	139	146	142.5		Fatigue	139	133.5	134	141.5	138
22	Control	842.5	912	890	859.5	935		Fatigue	918.5	758	859.5	803	746			22	Control	138	146	145.5	146	148		Fatigue	145.5	131	136.5	132.5	138
23	Control	1359.5	1360.5	1375	1426	1411.5		Fatigue	1307.5	1158	1235.5	1316.5	1356.5			23	Control	163	163.5	165	167.5	166.5		Fatigue	160.5	155.5	157.5	160.5	162.5
24	Control	958	909.5	913	967.5	946		Fatigue	942	868.5	901.5	977.5	1019.5			24	Control	150.5	142	141.5	149.5	149		Fatigue	149	146	143.5	154	153.5
25	Control	1177.5	1160.5	1226.5	1250.5	1151		Fatigue	1221	1177.5	1098.5	1173.5	1170.5			25	Control	158.5	158.5	160.5	160	156		Fatigue	158.5	159.5	157	157.5	159.5
26	Control	411.5	461	420.5	473	471		Fatigue	481.5	405	441	489	465.5			26	Control	121	117	117	121.5	124.5		Fatigue	121	118	117	124	121.5
27	Control	1299.5	1349	1237.5	1354	1248		Fatigue	1369.5	1207.5	1197	1278.5	1294			27	Control	166	165.5	164	169.5	167.5		Fatigue	163	151.5	155.5	163	163.5
29	Control	766.5	723.5	707	723.5	757		Fatigue	726.5	702.5	699.5	732.5	742			29	Control	137.5	139.5	139	136.5	140		Fatigue	140	132	134	136	138
30	Control	703	779	679.5	750.5	781.5		Fatigue	788	653.5	649	630.5	669.5			30	Control	131.5	139.5	136	142	143		Fatigue	139	128	126.5	128.5	133
31	Control	967	894	903	901	902		Fatigue	939.5	739.5	887	986.5	945			31	Control	156	154	154	154	157		Fatigue	158.5	140.5	151.5	155	158
32	Control	1132	1117.5	1116	1109	1130.5		Fatigue	1076	1114.5	1134.5	1103.5	1081			32	Control	164.5	164.5	166	167	169		Fatigue	154.5	161	164	165	163.5
		Ave Power (Watts)	Ave Power (Watts)	Ave Power (Watts)	Ave Power (Watts)	Ave Power (Watts)			Ave Power (Watts)	Ave Power (Watts)	Ave Power (Watts)	Ave Power (Watts)	Ave Power (Watts)					Ave Cadence (RPM)	Ave Cadence (RPM)	Ave Cadence (RPM)	Ave Cadence (RPM)	Ave Cadence (RPM)			Ave Cadence (RPM)	Ave Cadence (RPM)	Ave Cadence (RPM)	Ave Cadence (RPM)	Ave Cadence (RPM)
		Control	Control	Control	Control	Control			Fatigue	Fatigue	Fatigue	Fatigue	Fatigue					Control	Control	Control	Control	Control			Fatigue	Fatigue	Fatigue	Fatigue	Fatigue
		Baseline	15 min	1 h	24 h	48 h			Baseline	15 min	1 h	24 h	48 h					Baseline	15 min	1 h	24 h	48 h			Baseline	15 min	1 h	24 h	48 h
1	Control	465.5	423.5	414.5	435.5	427.5		Fatigue	401	302.5	329	404.5	419.5			1	Control	105.5	106	101.5	108	105		Fatigue	98.5	92.5	96.5	107	105.5
2	Control	542.5	600.5	584	554.5	579		Fatigue	595.5	569.5	558.5	585	563			2	Control	116.5	121.5	120.5	123	127		Fatigue	121	118.5	118	120.5	121.5
3	Control	866.5	872.5	888				Fatigue	837.5	751	776	796	859.5			3	Control	129.5	135	139				Fatigue	131	119.5	123.5	126.5	131
4	Control	784	755	701.5	769	722.5		Fatigue	696	556	590	643.5	709.5			4	Control	133	128.5	125.5	126.5	121.5		Fatigue	119.5	111.5	114.5	116.5	123.5
5	Control	346.5	318.5	307	327.5	322		Fatigue	343	305.5	308.5	316.5	341.5			5	Control	94.5	92	89.5	94	93		Fatigue	93.5	86	86.5	89	90
6	Control	809	814.5	815.5	777	765.5		Fatigue	766	739	739	788.5	817			6	Control	142	138	137	147	147		Fatigue	136.5	125	125	132.5	132.5
7	Control	904	909	871.5	890.5	951		Fatigue	960.5	933	828.5	983.5	923.5			7	Control	132.5	137	138	138	144		Fatigue	144	140	137	140	134
8	Control	734	722.5	713.5	688.5	686.5		Fatigue	752	737.5	719.5	736	724			8	Control	139	139	141	144.5	138.5		Fatigue	127	122.5	133.5	134.5	133
9	Control	828.5	824.5	822.5	818	797.5		Fatigue	826.5	790.5	794.5	677	839.5			9	Control	132	127	129	134	139		Fatigue	123	124.5	119	124.5	128.5
10	Control	691	643.5	633.5	669.5	664		Fatigue	674.5	617.5	617.5	684.5	702			10	Control	132	133.5	135.5	129.5	131		Fatigue	135.5	118.5	122.5	124.5	126.5
11	Control	493.5	475.5	478	492.5	467		Fatigue	489	384.5	449	458	513.5			11	Control	112.5	109	108.5	108.5	106		Fatigue	106.5	98	104	107	108.5
12	Control	533.5	516.5	524.5	495.5	547		Fatigue	549	383.5	411.5	496.5	545.5			12	Control	124	120.5	122.5	123.5	122.5		Fatigue	114	101.5	104.5	111.5	115.5
13	Control	768.5	802	736	723.5	784		Fatigue	840.5	813	711	830	826.5			13	Control	134.5	138.5	139.5	140.5	144.5		Fatigue	147.5	137.5	129.5	132.5	131.5
14	Control	822	805.5	735.5	734.5	722.5		Fatigue	740.5	757	747.5	766	737			14	Control	133.5	139	139.5	139.5	141		Fatigue	142.5	137.5	140	139	137.5
15	Control	592.5	571	501.5	577.5	594		Fatigue	557	624	633	626.5	612.5			15	Control	133	133.5	130.5	142.5	140.5		Fatigue	139	135.5	135	133	135
16	Control	751	754	676	678	709		Fatigue	717	731.5	729.5	688.5	727.5			16	Control	130.5	127.5	132.5	126.5	127		Fatigue	131	133	136.5	130.5	129
17	Control	691	724.5	758.5	751	739.5		Fatigue	753	691.5	714.5	775.5	767.5			17	Control	117.5	123.5	134	132	138		Fatigue	138	129.5	131.5	138.5	131
18	Control	454.5	440.5	382	410.5	424		Fatigue	456	460	427	420.5	513.5			18	Control	121	119	117	119	127.5		Fatigue	130	117	118.5	122	125.5
19	Control	585.5	575	584	595	598.5		Fatigue	527	489	509.5	555.5	568			19	Control	114.5	111.5	113	115	119		Fatigue	117	112	113.5	118	117.5
20	Control	635.5	656.5	683	687.5	689		Fatigue	672.5	597	563	643	628.5			20	Control	135.5	135	137.5	136	134		Fatigue	130.5	139	131.5	139	137
21	Control	570.5	584	544	629.5	588.5		Fatigue	599	512.5	506.5	596.5	556			21	Control	116.5	120	119.5	124.5	122		Fatigue	116	111.5	113	121	118
22	Control	530.5	596.5	600.5	600	638.5		Fatigue	611.5	510	536.5	513.5	508			22	Control	129	134.5	134	135	135		Fatigue	132.5	116	120	123.5	127
23	Control	896.5	900.5	911	916	915.5		Fatigue	861.5	816	834.5	866	877			23	Control	140	141	143.5	145.5	144		Fatigue	140	131.5	135	140.5	142.5
24	Control	708	611.5	635	732.5	737.5		Fatigue	707.5	694	683.5	780.5	781			24	Control	134.5	126.5	126	131	131		Fatigue	131	125	122.5	132.5	133
25	Control	873	876.5	924.5	914.5	814		Fatigue	888.5	896	857.5	870.5	891.5			25	Control	134.5	133	133.5	132.5	133.5		Fatigue	133.5	135	129.5	132	134.5
26	Control	350.5	369.5	338	381.5	389.5		Fatigue	337	331	339	406.5	372.5			26	Control	110	104	104.5	110.5	112.5		Fatigue	114.5	109	106.5	111.5	108.5
27	Control	849.5	840	848	928	873		Fatigue	813.5	727	761.5	869.5	876			27	Control	130.5	135.5	137.5	141	141.5		Fatigue	133	135.5	136	140	143.5
29	Control	576	574	560.5	557	582		Fatigue	576	511.5	518	560.5	578			29	Control	118.5	120	119	117	120.5		Fatigue	116.5	114	115	112	116.5
30	Control	472	554.5	478	515	532.5		Fatigue	628	522.5	504.5	501	512.5			30	Control	125	129.5	128	133	134		Fatigue	120	113	112.5	114	121.5
31	Control	756	711	663.5	698.5	746.5		Fatigue	735.5	596	695	714.5	758.5			31	Control	135	129.5	134.5	134	132.5		Fatigue	142	116.5	131.5	137	135.5
32	Control	843.5	850.5	861.5	899.5	893		Fatigue	741.5	842	715	849	849.5			32	Control	147	141	144.5	141	145		Fatigue	124.5	135	133	127.5	132.5
